# Supplementary material for: Joint optimization of smart inverters and EV charging coordination for enhanced DG-EV hosting capacity under uncertain conditions for resilient distribution systems
Source: PLoS One. 2026 Jul 6;21(7):e0350725. doi: 10.1371/journal.pone.0350725 (PMC13336192; doi:10.1371/journal.pone.0350725)
Supplement: S2 File — (ZIP) [file pone.0350725.s002.zip]

Archive with 7 entries (6 files):
- Zenodo link files/
- Zenodo link files/Cairo59bus_data.m
- Zenodo link files/Case4_IEEE33bus_mainSFOA.m
- Zenodo link files/Get_Functions_details.m
- Zenodo link files/IEEE33bus_data.m
- Zenodo link files/IEEE_Case 4.xlsx
- Zenodo link files/SFOA.m
