# Supplementary material for: Joint optimization of smart inverters and EV charging coordination for enhanced DG-EV hosting capacity under uncertain conditions for resilient distribution systems
Source: PLoS One. 2026 Jul 6;21(7):e0350725. doi: 10.1371/journal.pone.0350725 (PMC13336192; doi:10.1371/journal.pone.0350725)
Supplement: S2 File — (ZIP) [file pone.0350725.s002.zip › Zenodo link files/Cairo59bus_data.m]

 busdata=[   1            1            0            0            0            0            0            0            0            1
            2            1            0            0            0       1470.6       626.49            0            0            3
            3            1            0            0            0       367.66       156.62            0            0            3
            4            1            0            0            0       735.32       313.24            0            0            3
            5            1            0            0            0       735.32       313.24            0            0            3
            6            1            0            0            0        49.02        20.88            0            0            3
            7            1            0            0            0       2944.8       1254.5            0            0            3
            8            1            0            0            0       735.32       313.24            0            0            3
            9            1            0            0            0       147.06        62.65            0            0            3
           10            1            0            0            0       1176.5       501.19            0            0            3
           11            1            0            0            0            0            0            0            0            3
           12            1            0            0            0       735.32       313.24            0            0            3
           13            1            0            0            0       1470.6       626.49            0            0            3
           14            1            0            0            0       735.32       313.24            0            0            3
           15            1            0            0            0       273.12       116.35            0            0            3
           16            1            0            0            0       735.32       313.24            0            0            3
           17            1            0            0            0       735.32       313.24            0            0            3
           18            1            0            0            0       735.32       313.24            0            0            3
           19            1            0            0            0       210.09         89.5            0            0            3
           20            1            0            0            0       735.32       313.24            0            0            3
           21            1            0            0            0       735.32       313.24            0            0            3
           22            1            0            0            0       1838.3       783.11            0            0            3
           23            1            0            0            0       735.32       313.24            0            0            3
           24            1            0            0            0       1470.6       626.49            0            0            3
           25            1            0            0            0       423.68       180.49            0            0            3
           26            1            0            0            0       735.32       313.24            0            0            3
           27            1            0            0            0        696.8       296.84            0            0            3
           28            1            0            0            0       735.32       313.24            0            0            3
           29            1            0            0            0         2213       942.72            0            0            3
           30            1            0            0            0       735.32       313.24            0            0            3
           31            1            0            0            0       1470.6       626.49            0            0            3
           32            1            0            0            0       735.32       313.24            0            0            3
           33            1            0            0            0       735.32       313.24            0            0            3
           34            1            0            0            0       735.32       313.24            0            0            3
           35            1            0            0            0       367.66       156.62            0            0            3
           36            1            0            0            0       367.66       156.62            0            0            3
           37            1            0            0            0       283.62       120.82            0            0            3
           38            1            0            0            0         1103       469.87            0            0            3
           39            1            0            0            0       168.07         71.6            0            0            3
           40            1            0            0            0       406.18       173.03            0            0            3
           41            1            0            0            0       735.32       313.24            0            0            3
           42            1            0            0            0       735.32       313.24            0            0            3
           43            1            0            0            0       2209.5       941.23            0            0            3
           44            1            0            0            0       735.32       313.24            0            0            3
           45            1            0            0            0       735.32       313.24            0            0            3
           46            1            0            0            0       735.32       313.24            0            0            3
           47            1            0            0            0       735.32       313.24            0            0            3
           48            1            0            0            0       735.32       313.24            0            0            3
           49            1            0            0            0       735.32       313.24            0            0            3
           50            1            0            0            0       2209.5       941.23            0            0            3
           51            1            0            0            0            0            0            0            0            3
           52            1            0            0            0       1470.6       626.49            0            0            3
           53            1            0            0            0         1103       469.87            0            0            3
           54            1            0            0            0       735.32       313.24            0            0            3
           55            1            0            0            0       1470.6       626.49            0            0            3
           56            1            0            0            0       1470.6       626.49            0            0            3
           57            1            0            0            0       1470.6       626.49            0            0            3
           58            1            0            0            0       735.32       313.24            0            0            3
           59            1            0            0            0       171.57        73.09            0            0            3];

     
           
           % Susceptance
Shuntdata=[0 0 0 0 0 0 0 0 0 0 0 0 0 0 0 0 0 0 0 0 0 0 0 0 0 0 0 0 0 0 0 0 0  0     0     0     0     0     0     0     0     0     0     0     0     0 0     0     0     0     0     0     0     0     0     0     0     0     0]' ;
 
 
        
linedata=[  1            1            2       0.0728       0.0435            0            1
            2            2            3       0.1229       0.0735            0            1
            3            3            4       0.0809       0.0483            0            1
            4            4            5       0.0323       0.0193            0            1
            5            5            6       0.0323       0.0193            0            1
            6            6            7       0.0485        0.029            0            1
            7            7            8       0.0841       0.0502            0            1
            8            8            9       0.1618       0.0967            0            1
            9            9           10       0.0388       0.0232            0            1
           10           10           11       0.0453        0.027            0            1
           11           11           12       0.0533       0.0319            0            1
           12            1           13       0.0364       0.0217            0            1
           13           13           14       0.0113       0.0067            0            1
           14           14           15       0.0404       0.0241            0            1
           15           15           16       0.0533       0.0319            0            1
           16           16           17       0.0275       0.0164            0            1
           17           17           18       0.0517       0.0309            0            1
           18           18           19       0.1537       0.0918            0            1
           19           19           20       0.0355       0.0212            0            1
           20            1           21       0.0129       0.0077            0            1
           21           21           22       0.2119       0.1266            0            1
           22           22           23       0.0728       0.0435            0            1
           23            1           24       0.1019       0.0609            0            1
           24           24           25       0.1779       0.1063            0            1
           25           25           26       0.0064       0.0038            0            1
           26           26           27       0.0453        0.027            0            1
           27           27           28        0.021       0.0125            0            1
           28           28           29       0.0622       0.0372            0            1
           29           29           30       0.0105       0.0062            0            1
           30            1           31       0.0283       0.0169            0            1
           31           31           32       0.2427        0.145            0            1
           32           32           33       0.0339       0.0203            0            1
           33           33           34       0.0614       0.0367            0            1
           34           34           35       0.0242       0.0145            0            1
           35           35           36        0.021       0.0125            0            1
           36           36           37       0.0242       0.0145            0            1
           37           37           38       0.0922       0.0551            0            1
           38           38           39       0.0032       0.0019            0            1
           39            1           40       0.0533       0.0319            0            1
           40           40           41       0.0695       0.0415            0            1
           41           41           42       0.0097       0.0058            0            1
           42           42           43       0.0485        0.029            0            1
           43           43           44       0.3316       0.1982            0            1
           44           44           45       0.0113       0.0067            0            1
           45           45           46       0.0614       0.0367            0            1
           46           46           47       0.0436       0.0261            0            1
           47           47           48       0.0436       0.0261            0            1
           48           48           49       0.1164       0.0696            0            1
           49           49           50       0.0355       0.0212            0            1
           50            1           51       0.0339       0.0203            0            1
           51           51           52       0.0097       0.0058            0            1
           52           52           53       0.0129       0.0077            0            1
           53           53           54       0.0161       0.0096            0            1
           54           54           55       0.0647       0.0386            0            1
           55           55           56       0.2103       0.1257            0            1
           56            1           57       0.0752       0.0449            0            1
           57           57           58       0.1456        0.087            0            1
           58           58           59       0.0242       0.0145            0            1];
