# Supplementary material for: Joint optimization of smart inverters and EV charging coordination for enhanced DG-EV hosting capacity under uncertain conditions for resilient distribution systems
Source: PLoS One. 2026 Jul 6;21(7):e0350725. doi: 10.1371/journal.pone.0350725 (PMC13336192; doi:10.1371/journal.pone.0350725)
Supplement: S2 File — (ZIP) [file pone.0350725.s002.zip › Zenodo link files/Case4_IEEE33bus_mainSFOA.m]

global loadvar
global EVdemvar1
global EVdemvar2
global EVdemvar3
global PCS44
global iiii 
global ws 
global Sr 

global hc

global Pltot
global minbus
global maxbus
global Ppv1
global Ppv2
global Ppv3
global Pwt1
global Pwt2
global EVdemvar4
global Voltage

global VDII
global PCS11
global PCS22
global PCS33
global EVhc

global Pwt3
global minbusnumber
global maxbusnumber
global averagevolt
global mm1inv1
global mm1inv2
global mm1inv3
global mm2inv1
global mm2inv2
global mm2inv3

global Qinverter1
global Qinverter2
global Qinverter3
global Vbus2
global Vbus19
global Vbus23
global zzzz
load_scenario1=[0.220000000000000,0.180000000000000,0.120000000000000,0.0800000000000000,0.280000000000000,0.380000000000000,0.404444444444444,0.337037037037037,0.359506172839506,0.269629629629630,0.850000000000000,0.780000000000000,0.700000000000000,0.650000000000000,0.580000000000000,0.620000000000000,0.720000000000000,0.850000000000000,0.920000000000000,0.880000000000000,0.820000000000000,0.720000000000000,0.520000000000000,0.380000000000000];
load_scenario2=[0.100000000000000,0.0800000000000000,0.0500000000000000,0.120000000000000,0.220000000000000,0.300000000000000,0.427777777777778,0.356481481481482,0.380246913580247,0.285185185185185,0.800000000000000,0.700000000000000,0.650000000000000,0.600000000000000,0.550000000000000,0.650000000000000,0.750000000000000,0.800000000000000,0.880000000000000,0.850000000000000,0.750000000000000,0.650000000000000,0.550000000000000,0.350000000000000];
load_scenario3=[0.150000000000000,0.120000000000000,0.0800000000000000,0.150000000000000,0.180000000000000,0.250000000000000,0.350000000000000,0.291666666666667,0.311111111111111,0.233333333333333,0.750000000000000,0.650000000000000,0.600000000000000,0.550000000000000,0.500000000000000,0.580000000000000,0.680000000000000,0.750000000000000,0.850000000000000,0.800000000000000,0.700000000000000,0.600000000000000,0.480000000000000,0.280000000000000];
load_scenario4=[0.0800000000000000,0.0300000000000000,0.150000000000000,0.0400000000000000,0.150000000000000,0.180000000000000,0.272222222222222,0.226851851851852,0.241975308641975,0.181481481481481,0.600000000000000,0.500000000000000,0.450000000000000,0.400000000000000,0.350000000000000,0.400000000000000,0.500000000000000,0.600000000000000,0.700000000000000,0.650000000000000,0.550000000000000,0.450000000000000,0.350000000000000,0.180000000000000];
load_scenario5=[0.250000000000000,0.220000000000000,0.180000000000000,0.120000000000000,0.350000000000000,0.450000000000000,0.466666666666667,0.388888888888889,0.414814814814815,0.311111111111111,0.900000000000000,0.850000000000000,0.800000000000000,0.750000000000000,0.700000000000000,0.720000000000000,0.800000000000000,0.900000000000000,0.980000000000000,0.950000000000000,0.880000000000000,0.800000000000000,0.650000000000000,0.450000000000000];
load_scenario6=[0.120000000000000,0.100000000000000,0.0700000000000000,0.0500000000000000,0.200000000000000,0.320000000000000,0.404444444444444,0.337037037037037,0.359506172839506,0.269629629629630,0.850000000000000,0.780000000000000,0.720000000000000,0.680000000000000,0.620000000000000,0.650000000000000,0.750000000000000,0.850000000000000,0.920000000000000,0.900000000000000,0.820000000000000,0.750000000000000,0.580000000000000,0.380000000000000];
load_scenario7=[0.0500000000000000,0.0200000000000000,0,0,0.100000000000000,0.200000000000000,0.311111111111111,0.259259259259259,0.276543209876543,0.207407407407407,0.700000000000000,0.600000000000000,0.550000000000000,0.500000000000000,0.450000000000000,0.500000000000000,0.600000000000000,0.700000000000000,0.780000000000000,0.750000000000000,0.650000000000000,0.550000000000000,0.400000000000000,0.250000000000000];
load_scenario8=[0.180000000000000,0.150000000000000,0.120000000000000,0.100000000000000,0.250000000000000,0.350000000000000,0.451111111111111,0.375925925925926,0.400987654320988,0.300740740740741,0.900000000000000,0.820000000000000,0.750000000000000,0.700000000000000,0.650000000000000,0.680000000000000,0.780000000000000,0.880000000000000,0.950000000000000,0.920000000000000,0.850000000000000,0.780000000000000,0.600000000000000,0.420000000000000];
load_scenario9=[0.280000000000000,0.250000000000000,0.200000000000000,0.250000000000000,0.380000000000000,0.480000000000000,0.505555555555556,0.421296296296296,0.449382716049383,0.337037037037037,0.950000000000000,0.880000000000000,0.820000000000000,0.780000000000000,0.720000000000000,0.750000000000000,0.850000000000000,0.950000000000000,1,0.980000000000000,0.920000000000000,0.850000000000000,0.720000000000000,0.550000000000000];
load_scenario10=[0.130000000000000,0.110000000000000,0.0600000000000000,0.0300000000000000,0.180000000000000,0.280000000000000,0.350000000000000,0.291666666666667,0.311111111111111,0.233333333333333,0.780000000000000,0.720000000000000,0.680000000000000,0.620000000000000,0.550000000000000,0.580000000000000,0.720000000000000,0.820000000000000,0.900000000000000,0.850000000000000,0.780000000000000,0.720000000000000,0.550000000000000,0.320000000000000];

solar_scenario1=[0,0,0,0,0,0.0500000000000000,0.180000000000000,0.520000000000000,0.780000000000000,0.900000000000000,0.880000000000000,0.820000000000000,0.920000000000000,0.850000000000000,0.720000000000000,0.620000000000000,0.480000000000000,0.320000000000000,0.150000000000000,0,0,0,0,0];
solar_scenario2=[0,0,0,0,0,0,0.120000000000000,0.420000000000000,0.720000000000000,0.850000000000000,0.820000000000000,0.780000000000000,0.850000000000000,0.800000000000000,0.680000000000000,0.580000000000000,0.420000000000000,0.280000000000000,0.120000000000000,0,0,0,0,0];
solar_scenario3=[0,0,0,0,0,0.0800000000000000,0.220000000000000,0.580000000000000,0.820000000000000,0.950000000000000,0.920000000000000,0.880000000000000,0.950000000000000,0.900000000000000,0.780000000000000,0.680000000000000,0.520000000000000,0.380000000000000,0.220000000000000,0,0,0,0,0];
solar_scenario4=[0,0,0,0,0,0,0.0800000000000000,0.350000000000000,0.650000000000000,0.750000000000000,0.700000000000000,0.650000000000000,0.750000000000000,0.650000000000000,0.550000000000000,0.450000000000000,0.300000000000000,0.150000000000000,0.0500000000000000,0,0,0,0,0];
solar_scenario5=[0,0,0,0,0,0.120000000000000,0.280000000000000,0.650000000000000,0.880000000000000,0.980000000000000,0.950000000000000,0.900000000000000,0.980000000000000,0.920000000000000,0.820000000000000,0.720000000000000,0.580000000000000,0.420000000000000,0.250000000000000,0,0,0,0,0];
solar_scenario6=[0,0,0,0,0,0,0.0500000000000000,0.300000000000000,0.600000000000000,0.720000000000000,0.680000000000000,0.620000000000000,0.720000000000000,0.620000000000000,0.580000000000000,0.520000000000000,0.380000000000000,0.220000000000000,0.0800000000000000,0,0,0,0,0];
solar_scenario7=[0,0,0,0,0,0.150000000000000,0.320000000000000,0.720000000000000,0.920000000000000,1,0.980000000000000,0.950000000000000,1,0.950000000000000,0.880000000000000,0.780000000000000,0.650000000000000,0.480000000000000,0.300000000000000,0,0,0,0,0];
solar_scenario8=[0,0,0,0,0,0.0200000000000000,0.100000000000000,0.380000000000000,0.680000000000000,0.800000000000000,0.750000000000000,0.720000000000000,0.800000000000000,0.750000000000000,0.650000000000000,0.580000000000000,0.450000000000000,0.300000000000000,0.150000000000000,0,0,0,0,0];
solar_scenario9=[0,0,0,0,0,0.100000000000000,0.200000000000000,0.550000000000000,0.800000000000000,0.920000000000000,0.880000000000000,0.850000000000000,0.920000000000000,0.880000000000000,0.780000000000000,0.700000000000000,0.550000000000000,0.400000000000000,0.250000000000000,0,0,0,0,0];
solar_scenario10=[0,0,0,0,0,0,0.0300000000000000,0.250000000000000,0.550000000000000,0.680000000000000,0.620000000000000,0.580000000000000,0.680000000000000,0.600000000000000,0.520000000000000,0.480000000000000,0.350000000000000,0.180000000000000,0.0500000000000000,0,0,0,0,0];
wind_scenario1=[0.859090909090909,0.840000000000000,0.823636363636364,0.812727272727273,0.832727272727273,0.903636363636364,0.979090909090909,0.780000000000000,0.627272727272727,0.553636363636364,0.489090909090909,0.449090909090909,0.456363636363636,0.475454545454545,0.507272727272727,0.517272727272727,0.539090909090909,0.521818181818182,0.430909090909091,0.570909090909091,0.781818181818182,0.898181818181818,0.914545454545455,0.886363636363636];
wind_scenario2=[0.862727272727273,0.850000000000000,0.839090909090909,0.827272727272727,0.836363636363636,0.895454545454545,0.970909090909091,0.789090909090909,0.650000000000000,0.567272727272727,0.496363636363636,0.459090909090909,0.463636363636364,0.485454545454545,0.517272727272727,0.528181818181818,0.545454545454545,0.530000000000000,0.441818181818182,0.586363636363636,0.792727272727273,0.910909090909091,0.929090909090909,0.899090909090909];
wind_scenario3=[0.849090909090909,0.840909090909091,0.829090909090909,0.821818181818182,0.832727272727273,0.886363636363636,0.949090909090909,0.769090909090909,0.624545454545455,0.541818181818182,0.474545454545455,0.440000000000000,0.443636363636364,0.464545454545455,0.491818181818182,0.501818181818182,0.518181818181818,0.505454545454546,0.418181818181818,0.560909090909091,0.769090909090909,0.890909090909091,0.911818181818182,0.877272727272727];
wind_scenario4=[0.822727272727273,0.819090909090909,0.810000000000000,0.800000000000000,0.812727272727273,0.869090909090909,0.926363636363636,0.753636363636364,0.615454545454546,0.533636363636364,0.473636363636364,0.438181818181818,0.446363636363636,0.461818181818182,0.488181818181818,0.501818181818182,0.514545454545455,0.497272727272727,0.417272727272727,0.547272727272727,0.750000000000000,0.875454545454545,0.894545454545455,0.859090909090909];
wind_scenario5=[0.871818181818182,0.860000000000000,0.841818181818182,0.826363636363636,0.837272727272727,0.893636363636364,0.968181818181818,0.785454545454545,0.647272727272727,0.561818181818182,0.493636363636364,0.456363636363636,0.463636363636364,0.482727272727273,0.512727272727273,0.524545454545455,0.540909090909091,0.528181818181818,0.440000000000000,0.583636363636364,0.790909090909091,0.907272727272727,0.925454545454545,0.894545454545455];
wind_scenario6=[0.824545454545455,0.821818181818182,0.814545454545455,0.807272727272727,0.817272727272727,0.873636363636364,0.934545454545455,0.760000000000000,0.620000000000000,0.540000000000000,0.468181818181818,0.432727272727273,0.441818181818182,0.458181818181818,0.484545454545455,0.497272727272727,0.511818181818182,0.494545454545455,0.411818181818182,0.550000000000000,0.756363636363636,0.880000000000000,0.896363636363636,0.862727272727273];
wind_scenario7=[0.850000000000000,0.846363636363636,0.832727272727273,0.816363636363636,0.826363636363636,0.883636363636364,0.952727272727273,0.767272727272727,0.630000000000000,0.543636363636364,0.474545454545455,0.440000000000000,0.444545454545455,0.464545454545455,0.496363636363636,0.509090909090909,0.521818181818182,0.505454545454546,0.418181818181818,0.559090909090909,0.768181818181818,0.890909090909091,0.912727272727273,0.878181818181818];
wind_scenario8=[0.849090909090909,0.839090909090909,0.828181818181818,0.819090909090909,0.826363636363636,0.878181818181818,0.945454545454545,0.772727272727273,0.625454545454545,0.545454545454545,0.475454545454545,0.440000000000000,0.447272727272727,0.462727272727273,0.494545454545455,0.505454545454546,0.519090909090909,0.503636363636364,0.420000000000000,0.554545454545455,0.763636363636364,0.885454545454545,0.906363636363636,0.874545454545455];
wind_scenario9=[0.852727272727273,0.849090909090909,0.838181818181818,0.829090909090909,0.840000000000000,0.890909090909091,0.959090909090909,0.783636363636364,0.645454545454545,0.560000000000000,0.488181818181818,0.454545454545455,0.459090909090909,0.478181818181818,0.509090909090909,0.520909090909091,0.533636363636364,0.520000000000000,0.436363636363636,0.577272727272727,0.780000000000000,0.903636363636364,0.923636363636364,0.890909090909091];
wind_scenario10=[0.862727272727273,0.849090909090909,0.835454545454545,0.821818181818182,0.834545454545455,0.889090909090909,0.957272727272727,0.776363636363636,0.636363636363636,0.554545454545455,0.481818181818182,0.445454545454545,0.452727272727273,0.470909090909091,0.501818181818182,0.513636363636364,0.527272727272727,0.512727272727273,0.427272727272727,0.572727272727273,0.772727272727273,0.900000000000000,0.920000000000000,0.886363636363636];


EV_demand_scenario1 = [0.00 0.00 0.00 0.00 0.00 0.05 0.15 0.30 0.50 0.65 0.75 0.80 0.70 0.55 0.40 0.60 0.85 0.90 0.75 0.55 0.35 0.20 0.10 0.05];
EV_demand_scenario2 = [0.00 0.00 0.00 0.00 0.00 0.04 0.12 0.25 0.45 0.60 0.70 0.78 0.68 0.52 0.38 0.58 0.82 0.88 0.72 0.50 0.32 0.18 0.08 0.03];
EV_demand_scenario3 = [0.00 0.00 0.00 0.00 0.00 0.06 0.18 0.35 0.55 0.70 0.80 0.82 0.72 0.58 0.42 0.62 0.88 0.92 0.78 0.60 0.38 0.22 0.12 0.06];
EV_demand_scenario4 = [0.00 0.00 0.00 0.00 0.00 0.03 0.10 0.22 0.40 0.55 0.68 0.75 0.65 0.48 0.35 0.55 0.80 0.85 0.68 0.45 0.28 0.15 0.06 0.02];
EV_demand_scenario5 = [0.00 0.00 0.00 0.00 0.00 0.05 0.16 0.32 0.52 0.68 0.78 0.81 0.71 0.56 0.41 0.61 0.86 0.91 0.76 0.58 0.36 0.21 0.11 0.05];
EV_demand_scenario6 = [0.00 0.00 0.00 0.00 0.00 0.04 0.14 0.28 0.48 0.62 0.72 0.77 0.67 0.50 0.37 0.57 0.83 0.87 0.70 0.48 0.30 0.16 0.07 0.03];
EV_demand_scenario7 = [0.00 0.00 0.00 0.00 0.00 0.07 0.20 0.38 0.58 0.72 0.82 0.84 0.74 0.60 0.44 0.64 0.89 0.94 0.80 0.62 0.40 0.24 0.14 0.07];
EV_demand_scenario8 = [0.00 0.00 0.00 0.00 0.00 0.03 0.11 0.24 0.42 0.58 0.70 0.76 0.66 0.49 0.36 0.56 0.81 0.86 0.69 0.46 0.29 0.16 0.07 0.03];
EV_demand_scenario9 = [0.00 0.00 0.00 0.00 0.00 0.06 0.17 0.33 0.53 0.68 0.79 0.82 0.72 0.57 0.42 0.62 0.87 0.92 0.77 0.59 0.37 0.22 0.12 0.06];
EV_demand_scenario10 = [0.00 0.00 0.00 0.00 0.00 0.04 0.13 0.26 0.46 0.61 0.73 0.79 0.69 0.53 0.39 0.59 0.84 0.89 0.73 0.51 0.33 0.19 0.09 0.04];

%predetermined vpltages od SIs PCC buses from case 3
%sc5
Vbus2=[0.9992
0.9992
0.9993
0.9993
0.9989
0.9993
1.0003
1.0019
1.0029
1.0033
1.0025
1.0023
1.0028
1.0026
1.0022
1.0017
1.001
1.0001
0.9992
0.9981
0.9982
0.9983
0.9985
0.9988];

Vbus19=[0.9991
0.9991
0.9992
0.9993
0.9987
0.9994
1.0009
1.0037
1.0053
1.0061
1.0049
1.0046
1.0053
1.005
1.0043
1.0035
1.0023
1.0009
0.9995
0.9976
0.9978
0.9979
0.9982
0.9986];

Vbus23=[0.9945
0.9947
0.9949
0.9956
0.9924
0.9938
0.9983
1.005
1.0086
1.0091
1.0048
1.0044
1.0064
1.0058
1.0045
1.0024
0.999
0.9949
0.9908
0.9863
0.9871
0.988
0.9894
0.9917];


for iiii=1:24 

ws=wind_scenario5(iiii)*15;
 Sr=solar_scenario5(iiii)*1000;
 loadvar=load_scenario5(iiii);


% Parameters of algorithm
Npop = 50;              % Number of search agents
Max_it = 300;          % Maximum number of iterations

func_num = 1;   % Function_number
Function_name = ['F',num2str(func_num)]; % Name of the test function
[lb,ub,nD,fobj]=Get_Functions_details(Function_name);

[xpos,fval,Curve] = SFOA(Npop,Max_it,lb,ub,nD,fobj); 

for jj=1:14 %jj=number of optimization variables
best(iiii,jj)=xpos(jj)
end

end
%the optimal values of optimization variables are set at the load flow code
%to find output results
for iiii=1:24
    ws=wind_scenario5(iiii)*15;
 Sr=solar_scenario5(iiii)*1000;
 loadvar=load_scenario5(iiii);
 
Ppvrated1 = best(iiii,1);
Ppvrated2 = best(iiii,2);
Ppvrated3 = best(iiii,3);
Pwtrated1=best(iiii,4);
 Pwtrated2=best(iiii,5);

PCS1 = best(iiii,6); 
PCS2 = best(iiii,7);
PCS3 =best(iiii,8);
mm1inv1=best(iiii,9);
mm2inv1=best(iiii,10);

mm1inv2=best(iiii,11);
mm2inv2=best(iiii,12);

mm1inv3=best(iiii,13);
mm2inv3=best(iiii,14);

% 
% Ppvrated1 = 8322;
% Ppvrated2 = 72;
% Ppvrated3 = 1898;
% Pwtrated1=10000;
%  Pwtrated2=10000;
% 
% PCS1 = 1500; 
% PCS2 = 1058;
% PCS3 =1500;
% mm1inv1=-10;
% mm2inv1=-35;
% 
% mm1inv2=-12;
% mm2inv2=-40;
% 
% mm1inv3=-15;
% mm2inv3=-34;

if (ws < 4) || (ws > 25)
    Pwt1=0;
 Pwt2=0;
%  Pwt3=0;
elseif (ws > 4) && (ws < 15)
   Pwt1=Pwtrated1*((ws - 4) / 11);
  Pwt2=Pwtrated2*((ws - 4) / 11);
%   Pwt3=Pwtrated3*((ws - 4) / 11) 
else
    Pwt1=Pwtrated1;
   Pwt2=Pwtrated2;
%     Pwt3=Pwtrated3;
end  


 
 if Sr<150
    Ppv1=Ppvrated1*((Sr^2)/(1000*150));
    Ppv2=Ppvrated2*((Sr^2)/(1000*150));
       Ppv3=Ppvrated3*((Sr^2)/(1000*150));

 else
      Ppv1=Ppvrated1*(Sr/1000);
         Ppv2=Ppvrated2*(Sr/1000);
                 Ppv3=Ppvrated3*(Sr/1000);

 end  
 
%         Bus No  Vm  Theta  Pg    Qg     P1     Q1     Qmax    Qmin  Type
busdata= [ 1    1.000   0     0    0     0       0       0       0      1;
           2    1.000   0     0   0    100      60      0       0      3;
           3    1.000   0     0    0     90      40       0      0      3;
           4    1.000   0     0    0     120      80      0       0     3;
           5    1.000   0     0    0      60      30     0       0     3;
           6    1.000   0     0   0      60      20     0       0      3;
           7    1.000   0     0    0      200     100     0       0      3;
           8    1.000   0     0    0      200     100    0       0       3;
           9    1.000   0     0    0      60      20    0        0     3;
           10   1.000   0     0    0      60      20    0        0     3;
           11   1.000   0     0    0      45      30    0        0     3;
           12   1.000   0     0    0      60       35    0       0     3;
           13   1.000   0     0    0      60       35    0       0     3;
           14   1.000   0     0    0      120      80    0       0     3;
           15     1     0     0    0       60      10    0       0     3;
           16     1     0     0    0       60      20    0       0     3;
           17     1     0     0    0       60      20    0       0     3;
           18     1      0    0    0       90      40    0        0    3;
           19     1      0    0    0       90      40    0        0    3;
           20      1     0    0    0       90       40    0       0     3;
           21      1     0    0    0       90       40    0       0     3;
           22      1    0     0    0       90       40    0       0     3;
           23       1   0     0    0       90       50    0       0     3;
           24      1    0     0    0       420     200    0       0     3;
           25      1    0     0    0       420     200     0      0     3;
           26       1   0     0    0       60      25    0        0     3;
           27       1    0    0    0        60     25    0        0      3;
           28      1     0    0    0       60      20     0       0     3;
           29      1     0     0   0       120     70     0       0     3;
           30      1     0     0    0      200     600    0       0      3;
           31      1     0    0     0      150      70    0       0      3;
           32      1     0    0    0       210      100   0       0      3;
           33      1     0     0    0       60      40    0       0      3];
         
           % Susceptance
Shuntdata=[0 0 0 0 0 0 0 0 0 0 0 0 0 0 0 0 0 0 0 0 0 0 0 0 0 0 0 0 0 0 0 0 0]' ;
   
linedata=[  1   1      2     0.0922    0.0470   0  1;
            2  2      3     0.4930    0.2511   0  1;
            3  3     4     0.3660    0.1864   0  1;
            4  4      5     0.3811    0.1941   0  1;
            5  5      6     0.8190    0.7070   0  1;
            6  6      7     0.1872    0.6188   0  1;
            7  7      8     0.7114    0.2351   0  1;
            8  8      9     1.0300    0.7400   0  1;
            9  9      10    1.0440    0.7400   0  1;
           10  10     11    0.1966    0.0650   0 1;
           11  11     12    0.3744    0.1238   0 1;
           12  12     13    1.4680    1.1550  0 1;
           13  13     14    0.5416    0.7129   0 1;
           14  14     15    0.5910    0.5260   0 1;
           15  15     16    0.7463    0.5450   0 1;
           16  16     17    1.2890    1.7210   0 1;
           17  17     18    0.7320    0.5740   0 1;
           18   2     19    0.1640    0.1565   0 1;
           19  19     20    1.5042    1.3554   0 1;
           20  20     21    0.4095    0.4784   0 1;
           21  21     22    0.7089    0.9373   0 1;
           22  3      23    0.4512    0.3083   0 1;
           23  23     24    0.8980    0.7091   0 1;
           24  24     25    0.8960    0.7011   0 1;
           25   6     26    0.2030    0.1034   0 1;
           26  26     27    0.2842    0.1447   0 1;
           27  27     28    1.0590    0.9337   0 1;
           28  28     29    0.8042    0.7006   0 1;
           29  29     30    0.5075    0.2585   0 1;
           30  30     31    0.9744    0.9630   0 1;
           31  31     32    0.3105    0.3619   0 1;
          32  32     33    0.3410    0.5302   0 1];
 
        
      busdata(:,6)=busdata(:,6)*loadvar;
busdata(:,7)=busdata(:,7)*loadvar;
 

vv1=0.91;
vv4=1.04;
vv2inv1=(-1/mm1inv1)+0.91
vv3inv1=(1/mm2inv1)+1.04

%%%%%%%%%
vv2inv2=(-1/mm1inv2)+0.91
vv3inv2=(1/mm2inv2)+1.04
%%%%%%%
vv2inv3=(-1/mm1inv3)+0.91
vv3inv3=(1/mm2inv3)+1.04
%%%%%%%%%%%%

Qrated=5000; % Kvar


 if (Vbus2(iiii)<vv1)
        Qinverter1=Qrated; %in kw
 end
    
if (Vbus2(iiii) > vv1) && (Vbus2(iiii) < vv2inv1)
    Qinv1 = mm1inv1*(Vbus2(iiii)-0.91)+1; % in pu
    Qinverter1 = Qinv1 * Qrated; % in kW
end

if (Vbus2(iiii) > vv2inv1) && (Vbus2(iiii) < vv3inv1)
    Qinverter1 = 0;
end

if (Vbus2(iiii) > vv3inv1) && (Vbus2(iiii) < vv4)
    Qinv1 = mm2inv1*(Vbus2(iiii)-1.04)-1;
    Qinverter1 = Qinv1 * Qrated; % in kW
end

if (Vbus2(iiii) > vv4)
 Qinverter1=-1*Qrated ;
end

% 
% %%%%%%%%%%%%%%%
% 
 if Vbus19(iiii)<vv1
       Qinverter2=Qrated; %in kw
 end
    
if (Vbus19(iiii) > vv1) && (Vbus19(iiii) < vv2inv2)
    Qinv2 = mm1inv2*(Vbus19(iiii)-0.91)+1; % in pu
    Qinverter2 = Qinv2 * Qrated; % in kW
end

if (Vbus19(iiii) > vv2inv2) && (Vbus19(iiii) < vv3inv2)
    Qinverter2 = 0;
end

if (Vbus19(iiii) > vv3inv2) && (Vbus19(iiii) < vv4)
    Qinv2 = mm2inv2*(Vbus19(iiii)-1.04)-1;
    Qinverter2 = Qinv2 * Qrated; % in kW
end

if (Vbus19(iiii) > vv4)
 Qinverter2=-1*Qrated;
end
%%%%%%%%%%%%%%%%%%%%%%%%

 if Vbus23(iiii)<vv1
        Qinverter3=Qrated; %in kw
 end
    
if (Vbus23(iiii) > vv1) && (Vbus23(iiii) < vv2inv3)
    Qinv3 = mm1inv3*(Vbus23(iiii)-0.91)+1; % in pu
    Qinverter3 = Qinv3 * Qrated; % in kW
end

if (Vbus23(iiii) > vv2inv3) && (Vbus23(iiii) < vv3inv3)
    Qinverter3 = 0;
end

if (Vbus23(iiii) > vv3inv3) && (Vbus23(iiii) < vv4)
    Qinv3= mm2inv3*(Vbus23(iiii)-1.04)-1;
    Qinverter3 = Qinv3 * Qrated; % in kW
end

if (Vbus23(iiii) > vv4)
 Qinverter3=-1* Qrated ;
end

%adding EV demand
%CS
PCS11=PCS1;
PCS22=PCS2;
PCS33=PCS3;

busdata(6,6)=busdata(6,6)+PCS11;
  busdata(16,6)=busdata(16,6)+PCS22; %%%%%5
    busdata(26,6)=busdata(26,6)+PCS33;

EVhc=PCS11+PCS22+PCS33;

busdata(2,5)=Qinverter1; %in kvar
busdata(19,5)=Qinverter2;
busdata(23,5)=Qinverter3;


busdata(2,4)=Ppv1;
busdata(19,4)=Ppv2;%%%%%
busdata(23,4)=Ppv3;%%%%%%%%
busdata(11,4)=Pwt1;%%%%%
busdata(28,4)=Pwt2;%%%%%
hc=Ppv1+Ppv2+Ppv3+Pwt1+Pwt2;


    
    % Ybus program
fb = linedata(:,2);
tb = linedata(:,3);
 
 
BMva = 100;                 % Base values..
BV = 12.66;
BZ = ((BV)^2/BMva);
 
R =  linedata(:,4)/BZ;
X =  linedata(:,5)/BZ;
B = linedata(:,6)/BZ;
T =  linedata(:,7);
z =  R+sqrt(-1)*X;
y = 1./z;
b= sqrt(-1)*B;
nbus = max(max(fb),max(tb)); % no of bus
nbranch = length(fb); % no of branch
Y = zeros(nbus,nbus); % initialise Ybus
 
%formation of offdiagonal element
for k=1: nbranch
    Y(fb(k),tb(k))= Y(fb(k),tb(k))-y(k)/T(k);
    Y(tb(k),fb(k))=Y(fb(k),tb(k));
end
%formation of diagonal element
for m=1 : nbus
    for n = 1:nbranch
        if fb(n)== m
            Y(m,m)= Y(m,m)+(y(n)/(T(n)^2))+b(n);
        elseif tb(n)== m
            Y(m,m)= Y(m,m)+y(n)+b(n);
        end
    end 
end
 
%entry of shuntdata in IEEE 33 Bus system
 for i = 1:nbus
      Y(i,i)= Y(i,i)+ Shuntdata(i);  
 end
   
   % Newton-Raphson Load Flow Analysis..
 
busd = busdata;   % Calling busdatas..
 
 
bus = busdata(:,1);            % Bus Number..
type = busd(:,10);           % Type of Bus 1-Slack, 2-PV, 3-PQ..
V = busd(:,2);              % Specified Voltage..
del = busd(:,3);            % Voltage Angle..
Pg = busd(:,4)*(1/(1000*BMva));        % PGi..
Qg = busd(:,5)*(1/(1000*BMva));        % QGi..
Pl = busd(:,6)*(1/(1000*BMva));        % PLi..
Ql = busd(:,7)*(1/(1000*BMva));        % QLi..
Qmin = busd(:,8)*(1/(1000*BMva));      % Minimum Reactive Power Limit..
Qmax = busd(:,9)*(1/(1000*BMva));     % Maximum Reactive Power Limit..
P = Pg - Pl;                % Pi = PGi - PLi..
Q = Qg - Ql;                % Qi = QGi - QLi..
Psp = P;                    % P Specified..
Qsp = Q;                  % Q Specified..
G = real(Y);                % Conductance matrix..
B = imag(Y);                % Susceptance matrix..
 
pv = find(type == 2 | type == 1);   % PV Buses..
pq = find(type == 3);               % PQ Buses..
npv = length(pv);                   % No. of PV buses..
npq = length(pq);                   % No. of PQ buses..
 
Tol = 1;  
Iter = 1;
 while (Iter < 50)   % Iteration starting..
    
    P = zeros(nbus,1);
    Q = zeros(nbus,1);
    % Calculate P and Q
    for i = 1:nbus
        for k = 1:nbus
            P(i) = P(i) + V(i)* V(k)*(G(i,k)*cos(del(i)-del(k)) + B(i,k)*sin(del(i)-del(k)));
            Q(i) = Q(i) + V(i)* V(k)*(G(i,k)*sin(del(i)-del(k)) - B(i,k)*cos(del(i)-del(k)));
        end
    end
 
    % Checking Q-limit violations..
    if Iter <= 7 && Iter > 2    % Only checked up to 7th iterations..
        for n = 2:nbus
            if type(n) == 2
                QG = Q(n)+Ql(n);
                if QG < Qmin(n)
                    V(n) = V(n) + 0.01;
                elseif QG > Qmax(n)
                    V(n) = V(n) - 0.01;
                end
            end
         end
    end
    
    % Calculate change from specified value
    dPa = Psp-P;
    dQa = Qsp-Q;
    k = 1;
    dQ = zeros(npq,1);
    for i = 1:nbus
        if type(i) == 3
            dQ(k,1) = dQa(i);
            k = k+1;
        end
    end
    dP = dPa(2:nbus);
    M = [dP; dQ];      % Mismatch Vector
    
    % Jacobian
    J1 = zeros(nbus-1,nbus-1);
    for i = 1:(nbus-1)
    % J1 - Derivative of Real Power Injections with Angles..
        m = i+1;
        for k = 1:(nbus-1)
            n = k+1;
            if n == m
                for n = 1:nbus
                    J1(i,k) = J1(i,k) + V(m)* V(n)*(-G(m,n)*sin(del(m)-del(n)) + B(m,n)*cos(del(m)-del(n)));
                end
                J1(i,k) = J1(i,k) - V(m)^2*B(m,m);
            else
                J1(i,k) = V(m)* V(n)*(G(m,n)*sin(del(m)-del(n)) - B(m,n)*cos(del(m)-del(n)));
            end
        end
    end
    
    % J2 - Derivative of Real Power Injections with V..
    J2 = zeros(nbus-1,npq);
    for i = 1:(nbus-1)
        m = i+1;
        for k = 1:npq
            n = pq(k);
            if n == m
                for n = 1:nbus
                    J2(i,k) = J2(i,k) + V(n)*(G(m,n)*cos(del(m)-del(n)) + B(m,n)*sin(del(m)-del(n)));
                end
                J2(i,k) = J2(i,k) + V(m)*G(m,m);
            else
                J2(i,k) = V(m)*(G(m,n)*cos(del(m)-del(n)) + B(m,n)*sin(del(m)-del(n)));
            end
        end
    end
    
    % J3 - Derivative of Reactive Power Injections with Angles..
    J3 = zeros(npq,nbus-1);
    for i = 1:npq
        m = pq(i);
        for k = 1:(nbus-1)
            n = k+1;
            if n == m
                for n = 1:nbus
                    J3(i,k) = J3(i,k) + V(m)* V(n)*(G(m,n)*cos(del(m)-del(n)) + B(m,n)*sin(del(m)-del(n)));
                end
                J3(i,k) = J3(i,k) - V(m)^2*G(m,m);
            else
                J3(i,k) = V(m)* V(n)*(-G(m,n)*cos(del(m)-del(n)) - B(m,n)*sin(del(m)-del(n)));
            end
        end
    end
    
    % J4 - Derivative of Reactive Power Injections with V..
    J4 = zeros(npq,npq);
    for i = 1:npq
        m = pq(i);
        for k = 1:npq
            n = pq(k);
            if n == m
                for n = 1:nbus
                    J4(i,k) = J4(i,k) + V(n)*(G(m,n)*sin(del(m)-del(n)) - B(m,n)*cos(del(m)-del(n)));
                end
                J4(i,k) = J4(i,k) - V(m)*B(m,m);
            else
                J4(i,k) = V(m)*(G(m,n)*sin(del(m)-del(n)) - B(m,n)*cos(del(m)-del(n)));
            end
        end
    end
    
    J = [J1 J2; J3 J4];     % Jacobian Matrix..
    
    X = inv(J)*M;          % Correction Vector
    dTh = X(1:nbus-1);      % Change in Voltage Angle..
    dV = X(nbus:end);       % Change in Voltage Magnitude..
    
    % Updating State Vectors..
    del(2:nbus) = dTh + del(2:nbus);    % Voltage Angle..
    k = 1;
    for i = 2:nbus
        if type(i) == 3
            V(i) = dV(k) + V(i);        % Voltage Magnitude..
            k = k+1;
        end
    end
    
    Iter = Iter + 1;
    Tol = max(abs(M));                  % Tolerance..
    
end
 
 
%Loss Calculation
 
Vs=V(fb);
Vr=V(tb);
dels=del(fb);
delr=del(tb);
G=real(y);

Voltage=V;

%  plot(Voltage)
for i=1:nbranch
    
Pl(i)=G(i)*((Vs(i)^2)+(Vr(i)^2)-2*Vs(i)*Vr(i)*cos(dels(i)-delr(i)));
    
end
 
Pltot=sum(Pl)*BMva*1000; %in kW
Prated_unit=12500; %each unit maximum output is 2700 the upper optimizer limit (don't use Ppvrated as it is optimization variable it can be zero
hcmax=5*Prated_unit;
PCSrated=2000;
EVHCmax=3*PCSrated;
for iii=1:33
    VDI(iii)=abs(1-Voltage(iii));
end

VDII=sum(VDI);
VDII_BC=1.7009;

minbus=min(Voltage)
  maxbus=max(Voltage)

w1=0.3;
w2=0.3;
w3=0.1;
w4=0.3;
              o=w1*(1-(hc/hcmax))+w2*(1-(EVhc/EVHCmax))+w3*(VDII/VDII_BC)+w4*(Pltot/262.67)

  %%%%%%%%%%%%%%%%%%%%%%%%%%%%%%%%%5
EVHCC(iiii)=EVhc
HC(iiii)=hc
Plosstotal(iiii)=Pltot
 VDIII(iiii)=VDII
 Vminbus(iiii)=minbus
 Vmaxbus(iiii)=maxbus
 PPV1(iiii)=Ppv1
  PPV2(iiii)=Ppv2
   PPV3(iiii)=Ppv3
 PWT1(iiii)=Pwt1
  PWT2(iiii)=Pwt2

PCS111(iiii)=PCS11
PCS222(iiii)=PCS22
PCS333(iiii)=PCS33
m1inv1(iiii)=mm1inv1;
  m1inv2(iiii)=mm1inv2;
 m1inv3(iiii)=mm1inv3;
 m2inv1(iiii)=mm2inv1;
 m2inv2(iiii)=mm2inv2;
 m2inv3(iiii)=mm2inv3;

QINV1(iiii)=Qinverter1;
QINV2(iiii)=Qinverter2;
QINV3(iiii)=Qinverter3;
OF(iiii)=o;
end

PCS1111=PCS111'
 PCS2222=PCS222'
 PCS3333=PCS333'
PPV11=PPV1'
PPV22=PPV2'
PPV33=PPV3'
PWT11=PWT1'
 PWT22=PWT2'
EVHCCC=EVHCC'
HCC=HC'
Vminbus=Vminbus'
Vmaxbus=Vmaxbus'
VDIIII=VDIII'
Plosstotal=Plosstotal'
QINV11=QINV1'
QINV22=QINV2'
QINV33=QINV3'
m1inv11=m1inv1'
 m1inv22= m1inv2'
  m1inv33= m1inv3'
  m2inv11=m2inv1'
  m2inv22=m2inv2'
  m2inv33=m2inv3'
  OFF=OF'
