# Supplementary material for: Joint optimization of smart inverters and EV charging coordination for enhanced DG-EV hosting capacity under uncertain conditions for resilient distribution systems
Source: PLoS One. 2026 Jul 6;21(7):e0350725. doi: 10.1371/journal.pone.0350725 (PMC13336192; doi:10.1371/journal.pone.0350725)
Supplement: S2 File — (ZIP) [file pone.0350725.s002.zip › Zenodo link files/IEEE33bus_data.m]

%         Bus No  Vm  Theta  Pg    Qg     P1     Q1     Qmax    Qmin  Type
busdata= [ 1    1.000   0     0    0     0       0       0       0      1;
           2    1.000   0     0   0    100      60      0       0      3;
           3    1.000   0     0    0     90      40       0      0      3;
           4    1.000   0     0    0     120      80      0       0     3;
           5    1.000   0     0    0      60      30     0       0     3;
           6    1.000   0     0   0      60      20     0       0      3;
           7    1.000   0     0    0      200     100     0       0      3;
           8    1.000   0     0    0      200     100    0       0       3;
           9    1.000   0     0    0      60      20    0        0     3;
           10   1.000   0     0    0      60      20    0        0     3;
           11   1.000   0     0    0      45      30    0        0     3;
           12   1.000   0     0    0      60       35    0       0     3;
           13   1.000   0     0    0      60       35    0       0     3;
           14   1.000   0     0    0      120      80    0       0     3;
           15     1     0     0    0       60      10    0       0     3;
           16     1     0     0    0       60      20    0       0     3;
           17     1     0     0    0       60      20    0       0     3;
           18     1      0    0    0       90      40    0        0    3;
           19     1      0    0    0       90      40    0        0    3;
           20      1     0    0    0       90       40    0       0     3;
           21      1     0    0    0       90       40    0       0     3;
           22      1    0     0    0       90       40    0       0     3;
           23       1   0     0    0       90       50    0       0     3;
           24      1    0     0    0       420     200    0       0     3;
           25      1    0     0    0       420     200     0      0     3;
           26       1   0     0    0       60      25    0        0     3;
           27       1    0    0    0        60     25    0        0      3;
           28      1     0    0    0       60      20     0       0     3;
           29      1     0     0   0       120     70     0       0     3;
           30      1     0     0    0      200     600    0       0      3;
           31      1     0    0     0      150      70    0       0      3;
           32      1     0    0    0       210      100   0       0      3;
           33      1     0     0    0       60      40    0       0      3];
         
           % Susceptance
Shuntdata=[0 0 0 0 0 0 0 0 0 0 0 0 0 0 0 0 0 0 0 0 0 0 0 0 0 0 0 0 0 0 0 0 0]' ;
   
linedata=[  1   1      2     0.0922    0.0470   0  1;
            2  2      3     0.4930    0.2511   0  1;
            3  3     4     0.3660    0.1864   0  1;
            4  4      5     0.3811    0.1941   0  1;
            5  5      6     0.8190    0.7070   0  1;
            6  6      7     0.1872    0.6188   0  1;
            7  7      8     0.7114    0.2351   0  1;
            8  8      9     1.0300    0.7400   0  1;
            9  9      10    1.0440    0.7400   0  1;
           10  10     11    0.1966    0.0650   0 1;
           11  11     12    0.3744    0.1238   0 1;
           12  12     13    1.4680    1.1550  0 1;
           13  13     14    0.5416    0.7129   0 1;
           14  14     15    0.5910    0.5260   0 1;
           15  15     16    0.7463    0.5450   0 1;
           16  16     17    1.2890    1.7210   0 1;
           17  17     18    0.7320    0.5740   0 1;
           18   2     19    0.1640    0.1565   0 1;
           19  19     20    1.5042    1.3554   0 1;
           20  20     21    0.4095    0.4784   0 1;
           21  21     22    0.7089    0.9373   0 1;
           22  3      23    0.4512    0.3083   0 1;
           23  23     24    0.8980    0.7091   0 1;
           24  24     25    0.8960    0.7011   0 1;
           25   6     26    0.2030    0.1034   0 1;
           26  26     27    0.2842    0.1447   0 1;
           27  27     28    1.0590    0.9337   0 1;
           28  28     29    0.8042    0.7006   0 1;
           29  29     30    0.5075    0.2585   0 1;
           30  30     31    0.9744    0.9630   0 1;
           31  31     32    0.3105    0.3619   0 1;
          32  32     33    0.3410    0.5302   0 1];
 
