# Supplementary material for: Joint optimization of smart inverters and EV charging coordination for enhanced DG-EV hosting capacity under uncertain conditions for resilient distribution systems
Source: PLoS One. 2026 Jul 6;21(7):e0350725. doi: 10.1371/journal.pone.0350725 (PMC13336192; doi:10.1371/journal.pone.0350725)
Supplement: S2 File — (ZIP) [file pone.0350725.s002.zip › Zenodo link files/IEEE_Case 4.xlsx]

## Sheet: case4
SFOA, DG=12.5MW,EVCS=2MW,weights: 0.3,0.3,0.1,0.3																																			installed cap MW case 4
																																			SC1	SC2	SC3	SC4	SC5	SC6	SC7	SC8	SC9	SC10
																																			4.506	4.138	4.297	4.101	4.5701	4.198	4.056	4.391	4.66	4.228
																																			4.386	4.105	4.205	4.018	4.5048	4.136	4.006	4.299	4.565	4.166		max	12.64	sc9,h=11
																			MVAR			inv1		inv2		inv3		INV1		INV2		INV3			4.217	4.055	4.104	4.292	4.3866	4.082	3.975	4.246	4.453	4.072		min	3.964	sc7,h=4
scenario	hour	PV1 (Bus 2)	PV2 (Bus 19)	PV3 (Bus 23)	WT1 (Bus 11)	WT2 (Bus 28)	HC (10MW)	ploss (kW)	Vmin	Vmax	VDI		Min bus	Max bus	CS1 (Bus 6)	CS2 (Bus 16)	CS3 (Bus 26)	EVHC(MW)	Qinv1	Qinv2	Qinv3	m1	m2	m1	m2	m1	m2	V2	V3	V2	V3	V2	V3		4.101	4.218	4.303	4.031	4.2096	4.053	3.964	4.139	4.56	4.023
1	1	0	0	0	2.0438	2.4618	0.4506	112.309	0.9836	1.0049	0.2077				2	764.769	2	4.7647	204.927	0	236.58	-10.7513	-33.2041	-40	-32.4106	-11.2477	-41.3077	1.003	1.0099	0.935	1.0091	0.9989	1.0158		4.666	4.504	4.39	4.307	4.8231	4.447	4.139	4.57	4.891	4.378
	2	0	0	0	2.0175	2.3689	0.4386	106.689	0.984	1.005	0.2022				2	777.911	1.9999	4.7779	188.645	0	204.49	-10.7878	-39.8573	-36.0194	-50	-11.2968	-25.2723	1.0027	1.0149	0.9378	1.02	0.9985	1.0004		5.466	4.697	6.067	4.39	8.292	4.74	7.951	4.915	7.353	4.647
	3	0	0	0	2.0085	2.2089	0.4217	99.7847	0.9839	1.0051	0.1986				2	820.263	2	4.8203	0	57.514	168.201	-20	-33.5542	-11.0694	-50	-11.2893	-50	0.96	1.0102	1.0003	1.02	0.9986	1.02		8.906	8.22	9.031	6.099	9.988	5.496	9.622	7.28	9.702	5.03
	4	0	0	0	1.9658	2.1352	0.4101	94.526	0.9847	1.0053	0.1927				2	820.628	2	4.8206	0	73.7877	130.297	-19.8707	-36.7533	-11.033	-26.7357	-11.3249	-50	0.9603	1.0128	1.0006	1.0026	0.9983	1.02		10.123	10.16	9.795	9.507	10.222	9.658	9.589	10.165	10.345	8.917
	5	0	0	0	2.0593	2.6069	0.4666	121.71	0.9826	1.004	0.2263				2	732.012	2	4.732	454.238	0	0	-10.2152	-32.4496	-40	-49.4669	-20	-25	1.0079	1.0092	0.935	1.0198	0.96	1		10.015	9.937	9.918	9.613	10.287	10.079	9.795	10.29	10.316	9.711
	6	0.2083	0.2083	0.2083	2.1035	2.7375	0.5466	132.454	0.9813	1.0032	0.237				2	696.726	2	4.6967	307.061	0	361.482	-10.5341	-41.8814	-39.9555	-37.5009	-11.1235	-43.3247	1.0049	1.0161	0.935	1.0133	0.9999	1.0169		9.719	9.65	9.538	9.403	9.777	9.709	9.54	9.967	10.014	9.518
	7	2.25	0.8055	1.3104	2.0008	2.5398	0.8906	131.727	0.9798	1.0026	0.2207				2	681.572	2	4.6816	243.371	0	332.412	-10.582	-40.8418	-20.8004	-43.7513	-10.7301	-33.7483	1.0045	1.0155	0.9581	1.0171	1.0032	1.0104		12.184	12.007	11.843	11.145	12.361	12.202	11.453	12.328	12.64	11.433
	8	4.5016	0.0028	1.1964	1.964	2.4584	1.0123	129.048	0.9813	1.0029	0.1977				2	706.769	2	4.7068	0	0	0	-19.9586	-27.4489	-39.9983	-49.4283	-19.9947	-28.5743	0.9601	1.0036	0.935	1.0198	0.96	1.005		11.932	11.533	11.498	10.826	12.32	12.013	11.22	12.016	12.361	11.838
	9	4.4375	0	1.1248	2.001	2.4522	1.0015	129.558	0.9811	1.0029	0.2052				2	702.952	2	4.703	262.267	0	276.481	-10.2437	-48.3747	-22.9285	-37.015	-9.6992	-41.614	1.0076	1.0193	0.9536	1.013	1.0131	1.016		11.609	11.335	11.216	10.351	11.997	11.602	10.998	11.995	11.926	11.485
	10	4.4341	0.0008	1.0123	1.9409	2.3314	0.9719	118.021	0.9822	1.0036	0.1867				2	740.762	2	4.7408	0	0	243.005	-19.8434	-41.3625	-40	-41.2964	-9.5811	-49.995	0.9604	1.0158	0.935	1.0158	1.0144	1.02		11.297	11.107	11.312	10.222	11.917	11.481	10.564	11.539	11.952	11.135
	11	4.6353	0.3832	1.7886	2.2937	3.0833	1.2184	213.609	0.9756	1.0032	0.3476				2	469.281	2	4.4693	531.896	0	701.206	-9.6817	-43.1806	-40	-34.9969	-9.1367	-49.9479	1.0133	1.0168	0.935	1.0114	1.0194	1.02		11.093	10.865	10.819	10.028	11.624	11.223	10.364	11.519	11.542	10.953
	12	4.6434	0.3384	1.6934	2.2495	3.0078	1.1932	200.257	0.9758	1.003	0.3289				2	515.52	2	4.5155	505.522	0	617.973	-9.76	-49.775	-39.3881	-38.0772	-9.3533	-48.9846	1.0125	1.0199	0.9354	1.0137	1.0169	1.0196		11.224	11.312	11.107	10.229	11.672	11.448	10.721	11.921	11.824	11.053
	13	4.5936	0.3297	1.5803	2.1676	2.9375	1.1609	184.456	0.9778	1.003	0.2881				2	523.284	2	4.5233	470.27	0	553.184	-9.7834	-49.9716	-39.889	-50	-9.2353	-49.117	1.0122	1.02	0.9351	1.02	1.0183	1.0196		11.609	11.767	11.589	10.224	12.164	11.809	11.222	11.858	12.15	11.518
	14	4.5901	0.1645	1.5256	2.1541	2.8629	1.1297	175.439	0.9775	1.0029	0.2816				1.9973	568.726	1.9996	4.5656	378.946	0	514.348	-10.0023	-34.296	-12.2275	-50	-9.394	-46.1461	1.01	1.0108	0.9918	1.02	1.0165	1.0183		11.782	11.261	11.733	9.535	12.45	11.041	11.611	11.763	12.611	10.612
	15	4.5317	0.215	1.4412	2.1163	2.7885	1.1093	164.228	0.9782	1.0031	0.2565				1.9999	611.275	2	4.6112	416.81	0	471.923	-9.9743	-49.1274	-16.8486	-31.0937	-9.6547	-50	1.0103	1.0196	0.9694	1.0078	1.0136	1.02		10.59	9.086	10.897	5.606	11.727	6.548	11.309	10.42	11.784	5.904
	16	4.5577	0.2234	1.4819	2.1456	2.815	1.1224	170.467	0.9779	1.003	0.2725				2	586.395	1.9999	4.5863	411.247	0	502.901	-10.041	-46.3722	-39.7774	-27.2158	-9.819	-48.9717	1.0096	1.0184	0.9351	1.0033	1.0118	1.0196		5.962	5.905	5.79	5.463	6.117	6.016	5.7	6.072	6.164	5.891
	17	4.6498	0.196	1.6125	2.2143	2.9367	1.1609	188.435	0.9771	1.003	0.3012				2	533.734	2	4.5337	0	203.633	603.068	-19.9901	-48.4369	-10.461	-49.4854	-10.0044	-35.9474	0.96	1.0194	1.0056	1.0198	1.01	1.0122		5.83	5.693	5.587	5.24	5.941	5.834	5.471	5.869	6.058	5.743
	18	4	0.579	1.8074	2.3075	3.0878	1.1782	212.754	0.9748	1.0029	0.3574				2	487.875	2	4.4879	536.347	0	666.591	-9.9524	-36.8103	-40	-25.4278	-10.3794	-49.9416	1.0105	1.0128	0.935	1.0007	1.0063	1.02		5.635	5.459	5.37	5.013	5.807	5.703	5.215	5.755	5.89	5.637
	19	1.875	1.4901	1.875	2.5503	2.7996	1.059	223.984	0.9719	1.0022	0.4438				2	460.807	2	4.4608	589.378	0	748.845	-9.9338	-50	-39.5949	-49.9743	-10.6947	-32.833	1.0107	1.02	0.9353	1.02	1.0035	1.0095		5.157	5.214	5.075	4.83	5.468	5.31	4.939	5.372	5.634	5.235
	20	0	0	0	2.4872	3.4753	0.5962	235.506	0.9745	1	0.4412				2	475.307	2	4.4753	602.905	0	729.97	-9.9707	-50	-40	-49.1471	-11.091	-49.8913	1.0103	1.02	0.935	1.0197	1.0002	1.02		4.892	4.822	4.652	4.413	5.014	4.896	4.568	4.961	5.232	4.736
	21	0	0	0	2.4346	3.3958	0.583	221.353	0.9752	1	0.4168				2	499.966	2	4.5	0	268.2	710.846	-20	-46.4926	-10.7663	-36.3946	-11.0261	-50	0.96	1.0185	1.0029	1.0125	1.0007	1.02
	22	0	0	0	2.3708	3.2641	0.5635	199.358	0.9771	1.0003	0.3659				2	543.53	2	4.5435	509.449	0	612.853	-10.1596	-49.894	-40	-25.9145	-11.1349	-41.1167	1.0084	1.02	0.935	1.0014	0.9998	1.0157
	23	0	0	0	2.2097	2.9474	0.5157	158.921	0.979	1.0014	0.3027				2	628.77	2	4.6288	297.616	96.2067	456.492	-10.6029	-50	-11.0946	-50	-11.2324	-25	1.0043	1.02	1.0001	1.02	0.999	1
	24	0	0	0	2.1195	2.7728	0.4892	136.001	0.9814	1.0033	0.2466				2	693.99	2	4.694	0	157.609	374.724	-20	-50	-10.9063	-28.0145	-11.1857	-46.0277	0.96	1.02	1.0017	1.0043	0.9994	1.0183		EV energy (MWh) Case 4
																																			SC1	SC2	SC3	SC4	SC5	SC6	SC7	SC8	SC9	SC10
							0.820421											4.62665																	4.7647	4.8118	4.7921	4.8186	4.7512	4.8046	4.8383	4.7803	4.7379	4.7982
																												voltage ordering ok in all hours							4.7779	4.8217	4.8085	4.8443	4.7629	4.8132	4.849	4.7965	4.7476	4.8076		max	4.8572	sc7, h=3
																																			4.8203	4.8306	4.8223	4.791	4.7785	4.824	4.8572	4.812	4.7731	4.8334		min	3.6192	sc6, h=19
																																			4.8206	4.8034	4.7992	4.8403	4.8097	4.8351	4.8554	4.816	4.7417	4.8452
																																			4.732	4.758	4.7798	4.8021	4.706	4.7693	4.8135	4.7515	4.6952	4.7715
																																			4.6967	4.7285	4.7473	4.7805	4.6573	4.7188	4.7683	4.7071	4.6453	4.7292
																																			4.6816	4.6626	4.7102	4.7378	4.6682	4.6788	4.7218	4.6531	4.6585	4.7065
																																			4.7068	4.7052	4.7286	4.7505	4.6869	4.7124	4.7409	4.6943	4.677	4.7332
																																			4.703	4.683	4.706	4.7517	4.6709	4.6983	4.7377	4.6733	4.6401	4.7283
																																			4.7408	4.731	4.7577	4.7815	4.7257	4.7494	4.7688	4.7358	4.7096	4.7507
																				kvar		inv1		inv2		inv3			INV1		INV2		INV3		4.4693	4.5236	4.4834	4.5936	4.4661	4.492	4.5435	4.464	4.4483	4.4738
scenario	hour	PV1 (Bus 2)	PV2 (Bus 19)	PV3 (Bus 23)	WT1 (Bus 11)	WT2 (Bus 28)	HC (10MW)	ploss (kW)	Vmin	Vmax	VDI		Min bus	Max bus	CS1 (Bus 6)	CS2 (Bus 16)	CS3 (Bus 26)	EVHC(MW)	Qinv1	Qinv2	Qinv3	m1	m2	m1	m2	m1	m2		V2	V3	V2	V3	V2	V3	4.5155	4.5404	4.5649	4.6476	4.4846	4.5047	4.5957	4.4933	4.4739	4.5319
2	1	0	0	0	1.9746	2.1631	0.4138	96.6615	0.9843	1.005	0.1954				2	811.83	2	4.8118	129.924	0	137.368	-10.895	-50	-34.565	-25	-11.2691	-25		1.0018	1.02	0.9389	1	0.9987	1	4.5233	4.5711	4.611	4.64	4.4954	4.5399	4.5981	4.5498	4.5195	4.5691
	2	0	0	0	1.9643	2.1404	0.4105	94.568	0.9847	1.0053	0.1933				2	821.721	2	4.8217	0	32.6281	133.948	-18.7078	-50	-11.1127	-25	-11.251	-25		0.9635	1.02	1	1	0.9989	1	4.5656	4.5739	4.5942	4.6866	4.5237	4.5632	4.625	4.5479	4.5058	4.5143
	3	0	0	0	1.9553	2.0995	0.4055	91.4009	0.9857	1.0062	0.1882				2	830.642	2	4.8306	0	85.9163	110.695	-20	-50	-10.9812	-50	-11.2527	-25		0.96	1.02	1.0011	1.02	0.9989	1	4.6112	4.6308	4.6634	4.6961	4.5395	4.5862	4.6775	4.5638	4.6316	4.6188
	4	0	0	0	1.9863	2.2321	0.4218	99.4253	0.9842	1.005	0.1988				2	803.434	2	4.8034	302.827	0	0	-10.52	-49.6588	-33.4396	-38.007	-19.5911	-49.6518		1.0051	1.0199	0.9399	1.0137	0.961	1.0199	4.5863	4.5889	4.5978	4.6782	4.5406	4.588	4.6343	4.5722	4.509	4.5928
	5	0	0	0	2.0449	2.4591	0.4504	112.129	0.984	1.0051	0.2049				2	758.007	2	4.758	142.566	109.312	231.476	-10.8911	-32.0397	-10.978	-41.052	-11.2998	-49.9564		1.0018	1.0088	1.0011	1.0156	0.9985	1.02	4.5337	4.5335	4.5726	4.6368	4.5199	4.5133	4.5922	4.518	4.5022	4.5734
	6	0	0	0	2.0777	2.6194	0.4697	123.522	0.9824	1.004	0.2264				2	728.475	2	4.7285	259.521	0	299.685	-10.6289	-48.023	-23.8473	-25	-11.1779	-46.2824		1.0041	1.0192	0.9519	1	0.9995	1.0184	4.4879	4.5077	4.5241	4.5923	4.4657	4.4935	4.5563	4.4748	4.4436	4.4817
	7	1.1964	1.1809	1.2	2.0239	2.6191	0.822	134.07	0.98	1.002	0.2249				2	662.651	2	4.6626	0	106.761	361.445	-19.8341	-25.8748	-10.9346	-44.2262	-10.9142	-39.7708		0.9604	1.0014	1.0015	1.0174	1.0016	1.0149	4.4608	4.4726	4.4234	4.1642	4.4318	3.6192	4.517	4.1611	4.4193	3.8767
	8	4.5596	0.0008	1.135	1.985	2.4791	1.016	129.961	0.9812	1.003	0.2003				2	705.229	2	4.7052	339.541	0	279.462	-10.254	-46.3825	-40	-44.3524	-10.4206	-50		1.0075	1.0184	0.935	1.0175	1.006	1.02	4.4753	4.4971	4.5118	4.5704	4.4328	4.4671	4.525	4.4672	4.4121	4.4859
	9	4.2863	0.0056	1.1811	1.9653	2.4985	0.9937	131.105	0.9802	1.0026	0.2138				1.9999	683.107	2	4.683	154.162	0	308.408	-10.5116	-34.7168	-39.5244	-47.2737	-9.7742	-48.6608		1.0051	1.0112	0.9353	1.0188	1.0123	1.0194	4.5	4.5277	4.5524	4.6194	4.4475	4.5024	4.5732	4.4716	4.4614	4.5109
	10	4.2496	0.0025	1.0693	1.943	2.3852	0.965	119.603	0.9824	1.0038	0.1832				2	731.036	2	4.731	163.917	0	227.186	-10.4114	-50	-35.6696	-38.5938	-9.6226	-39.4283		1.006	1.02	0.938	1.0141	1.0139	1.0146	4.5435	4.5573	4.5945	4.6637	4.5082	4.5296	4.6035	4.5122	4.4858	4.5438
	11	4.64	0.3555	1.7088	2.2736	3.029	1.2007	204.699	0.9747	1.0029	0.3442				1.9999	523.706	2	4.5236	0	223.984	665.021	-19.8664	-33.0993	-10.1509	-41.2971	-9.2727	-49.6763		0.9603	1.0098	1.0085	1.0158	1.0178	1.0199	4.6288	4.6012	4.6533	4.7142	4.5722	4.6003	4.6916	4.6007	4.5421	4.6185
	12	4.5883	0.2736	1.5727	2.1976	2.9008	1.1533	184.362	0.9772	1.0029	0.2987				2	540.418	2	4.5404	0	192.481	596.404	-18.0994	-50	-10.2288	-31.6641	-9.3994	-49.9216		0.9653	1.02	1.0078	1.0084	1.0164	1.02	4.694	4.7052	4.7385	4.7969	4.6613	4.7028	4.7496	4.6775	4.6149	4.7194
	13	4.6142	0.2253	1.4823	2.1716	2.842	1.1335	175.501	0.9776	1.0028	0.2843				2	571.131	2	4.5711	0	219.967	565.152	-17.9753	-50	-10.1058	-49.9991	-9.2876	-49.4445		0.9656	1.02	1.009	1.02	1.0177	1.0198
	14	4.554	0.2079	1.4419	2.0999	2.8029	1.1107	166.07	0.9784	1.0029	0.2647				2	574.025	1.9999	4.5739	368.625	0	491.13	-10.0464	-41.2096	-29.9635	-47.3541	-9.4824	-49.9756		1.0095	1.0157	0.9434	1.0189	1.0155	1.02
	15	4.6322	0.0104	1.3671	2.1091	2.7462	1.0865	159.112	0.9783	1.0028	0.2515				2	630.755	2	4.6308	0	142.133	466.661	-20	-50	-10.3912	-31.0352	-9.7074	-50		0.96	1.02	1.0062	1.0078	1.013	1.02
	16	4.6044	0.1498	1.5243	2.1783	2.8554	1.1312	176.115	0.977	1.003	0.2852				2	588.865	2	4.5889	419.689	0	535.051	-10.0445	-36.1546	-32.5602	-42.0448	-9.8673	-48.8709		1.0096	1.0123	0.9407	1.0162	1.0113	1.0195
	17	4.6371	0.2664	1.6591	2.231	2.9732	1.1767	194.478	0.9759	1.003	0.3205				2	533.514	2	4.5335	0	181.723	628.947	-20	-32.6428	-10.5664	-50	-10.1065	-50		0.96	1.0094	1.0046	1.02	1.0089	1.02
	18	3.5	0.6781	1.7904	2.2595	3.033	1.1261	201.275	0.9751	1.003	0.3433				2	507.74	2	4.5077	496.596	0	632.283	-10.0522	-37.4522	-34.6345	-32.8767	-10.4867	-39.4885		1.0095	1.0133	0.9389	1.0096	1.0054	1.0147
	19	1.2	1.2	1.2	2.5001	2.9855	0.9086	214.048	0.9746	1.0013	0.431				2	472.597	2	4.4726	454.183	105.826	719.175	-10.2614	-45.3188	-11.0603	-50	-10.8513	-26.9962		1.0075	1.0179	1.0004	1.02	1.0022	1.003
	20	0	0	0	2.4711	3.4334	0.5905	228.62	0.9746	1	0.4304				2	497.053	2	4.4971	480.743	99.559	706.667	-10.2477	-50	-11.1627	-50	-11.0939	-45.5383		1.0076	1.02	0.9996	1.02	1.0001	1.018
	21	0	0	0	2.39	3.3027	0.5693	205.627	0.9767	1	0.3785				1.9996	528.086	2	4.5277	398.743	114.552	640.776	-10.4101	-34.4442	-11.1033	-49.9509	-11.1063	-43.5121		1.0061	1.011	1.0001	1.02	1	1.017
	22	0	0	0	2.2934	3.1659	0.5459	183.874	0.9782	1.0008	0.3387				2	557.331	2	4.5573	476.125	17.3404	559.649	-10.2234	-34.2016	-11.2985	-25	-11.1848	-46.9691		1.0078	1.0108	0.9985	1	0.9994	1.0187
	23	0	0	0	2.2122	3.0021	0.5214	163.914	0.979	1.0012	0.3107				1.9988	602.38	2	4.6012	385.003	51.8084	477.558	-10.4059	-32.9891	-11.195	-34.9592	-11.208	-48.2246		1.0061	1.0097	0.9993	1.0114	0.9992	1.0193
	24	0	0	0	2.1011	2.7207	0.4822	131.201	0.9818	1.0036	0.2377				2	705.236	2	4.7052	0	149.989	350.932	-19.9941	-26.6519	-10.9112	-34.9225	-11.1488	-43.9726		0.96	1.0025	1.0016	1.0114	0.9997	1.0173
																										voltage ordering ok in all hours
																						inv1		inv2		inv3			INV1		INV2		INV3
scenario	hour	PV1 (Bus 2)	PV2 (Bus 19)	PV3 (Bus 23)	WT1 (Bus 11)	WT2 (Bus 28)	HC (MW)	ploss (kW)	Vmin	Vmax	VDI		Min bus	Max bus	CS1 (Bus 6)	CS2 (Bus 16)	CS3 (Bus 26)	EVHC(MW)	Qinv1	Qinv2	Qinv3	m1	m2	m1	m2	m1	m2		V2	V3	V2	V3	V2	V3
3	1	0	0	0	2.0078	2.2891	0.4297	102.866	0.9842	1.0051	0.1988				2	792.146	2	4.7921	103.519	59.3431	182.092	-10.9664	-49.1346	-11.0777	-49.0322	-11.27	-25.2965		1.0012	1.0196	1.0003	1.0196	0.9987	1.0005
	2	0	0	0	1.9942	2.2112	0.4205	99.2781	0.9841	1.005	0.198				2	809.396	1.9991	4.8085	124.279	0	148.642	-10.9077	-50	-40	-28.6072	-11.3085	-25		1.0017	1.02	0.935	1.005	0.9984	1
	3	0	0	0	1.9692	2.135	0.4104	94.619	0.9847	1.0054	0.1931				2	822.287	2	4.8223	0	0	135.31	-19.8878	-50	-40	-25	-11.287	-50		0.9603	1.02	0.935	1	0.9986	1.02
	4	0	0	0	2.0136	2.2895	0.4303	103.157	0.9839	1.0051	0.2002				2	799.212	2	4.7992	0	81.5627	187.24	-13.1622	-25	-11.0279	-50	-11.3108	-50		0.986	1	1.0007	1.02	0.9984	1.02
	5	0	0	0	2.0216	2.3689	0.439	106.797	0.984	1.0051	0.2018				2	779.823	2	4.7798	192.446	0	208.395	-10.7793	-41.9412	-17.9978	-50	-11.2876	-42.7878		1.0028	1.0162	0.9656	1.02	0.9986	1.0166
	6	0.5333	0.5333	0.5333	2.0046	2.4628	0.6067	111.5	0.9831	1.0044	0.1919				2	747.287	2	4.7473	469.309	0	0	-10.1358	-34.1696	-40	-25.7565	-20	-33.2902		1.0087	1.0107	0.935	1.0012	0.96	1.01
	7	2.75	0.6069	1.2041	1.9845	2.4852	0.9031	125.482	0.981	1.0029	0.2007				2	710.172	2	4.7102	200.19	0	290.133	-10.6426	-50	-12.1421	-42.8452	-10.6679	-49.9862		1.004	1.02	0.9924	1.0167	1.0037	1.02
	8	4.4168	0	1.0636	1.9424	2.3718	0.9795	120.595	0.9819	1.0034	0.19				2	728.567	2	4.7286	0	50.2228	273.755	-20	-50	-10.5991	-48.2718	-9.971	-50		0.96	1.02	1.0043	1.0193	1.0103	1.02
	9	4.4956	0.0088	1.0668	1.9385	2.4078	0.9918	122.766	0.9821	1.0033	0.1905				2	706.361	1.9996	4.706	133.638	0	296.963	-10.4992	-29.0011	-34.9937	-50	-9.5396	-46.2868		1.0052	1.0055	0.9386	1.02	1.0148	1.0184
	10	4.3598	0.0032	0.967	1.928	2.2799	0.9538	113.558	0.9828	1.0041	0.1794				2	757.745	2	4.7577	0	0	212.246	-20	-50	-23.6341	-44.3182	-9.6236	-38.3535		0.96	1.02	0.9523	1.0174	1.0139	1.0139
	11	4.944	0.1108	1.6198	2.2079	2.9601	1.1843	193.255	0.9776	1.003	0.3074				1.9985	489.339	1.9956	4.4834	0	189.015	639.963	-19.6856	-42.2377	-10.1284	-37.1202	-9.1024	-50		0.9608	1.0163	1.0087	1.0131	1.0199	1.02
	12	4.6943	0.2401	1.5558	2.1388	2.8688	1.1498	176.217	0.9775	1.0032	0.2792				2	564.928	2	4.5649	420.656	0	520.15	-9.9013	-50	-35.5659	-45.5778	-9.333	-49.9453		1.011	1.02	0.9381	1.0181	1.0171	1.02
	13	4.5728	0.247	1.4376	2.1295	2.8294	1.1216	168.147	0.9776	1.0029	0.2642				1.9999	611.091	2	4.611	381.495	0	493.617	-9.943	-50	-39.9952	-50	-9.2249	-49.0745		1.0106	1.02	0.935	1.02	1.0184	1.0196
	14	5.1415	0	1.3658	2.142	2.6624	1.1312	159.399	0.9792	1.0034	0.246				1.961	633.187	2	4.5942	522.447	0	537.473	-9.6603	-47.8896	-11.2498	-50	-9.1633	-49.2897		1.0135	1.0191	0.9989	1.02	1.0191	1.0197
	15	4.7078	0	1.3314	2.091	2.6887	1.0819	152.481	0.979	1.0029	0.2327				2	663.777	1.9996	4.6634	344.662	0	377.922	-10.0874	-43.7463	-20.4639	-42.2348	-9.6595	-48.2862		1.0091	1.0171	0.9589	1.0163	1.0135	1.0193
	16	4.4871	0.2748	1.453	2.1113	2.7807	1.1107	163.979	0.9787	1.0031	0.2532				1.9999	597.837	2	4.5978	377.03	0	457.354	-10.0828	-35.6544	-40	-41.1627	-9.7586	-50		1.0092	1.012	0.935	1.0157	1.0125	1.02
	17	4.6311	0.302	1.5873	2.1971	2.8719	1.1589	181.951	0.9767	1.0032	0.2966				1.9995	573.134	2	4.5726	355.299	0	566.079	-10.2194	-35.5523	-38.4137	-35.5165	-9.9527	-40.9073		1.0079	1.0119	0.936	1.0118	1.0105	1.0156
	18	4.5251	0.3372	1.6706	2.2241	2.9765	1.1733	194.031	0.9763	1.0031	0.3159				2	524.211	1.9999	4.5241	469.268	0	595.7	-10.0571	-49.21	-28.3919	-35.0625	-10.2784	-49.9846		1.0094	1.0197	0.9452	1.0115	1.0073	1.02
	19	2.7499	1.0441	2.0459	2.4745	2.5826	1.0897	208.242	0.9729	1.003	0.4264				2	489.547	1.9339	4.4234	542.35	0	670.799	-9.9835	-50	-31.2778	-30.6585	-10.6108	-32.5267		1.0102	1.02	0.942	1.0074	1.0042	1.0093
	20	0	0	0	2.4289	3.3613	0.579	216.773	0.9755	1	0.408				1.9999	511.885	2	4.5118	562.645	0	664.737	-10.0506	-39.9748	-18.5238	-46.8859	-11.1303	-50		1.0095	1.015	0.964	1.0187	0.9998	1.02
	21	0	0	0	2.3505	3.2363	0.5587	194.987	0.9772	1.0004	0.3603				2	552.378	2	4.5524	491.924	0	597.002	-10.1877	-50	-40	-50	-11.1327	-33.0991		1.0082	1.02	0.935	1.02	0.9998	1.0098
	22	0	0	0	2.2677	3.1027	0.537	174.742	0.9784	1.0012	0.3208				2	594.454	2	4.5945	0	212.15	543.003	-19.9792	-50	-10.8445	-35.3227	-11.1564	-50		0.9601	1.02	1.0022	1.0117	0.9996	1.02
	23	0	0	0	2.183	2.8922	0.5075	151.997	0.9793	1.0017	0.2892				1.9999	653.466	2	4.6533	289.309	60.3918	448.594	-10.6097	-49.2641	-11.163	-37.8166	-11.1691	-25		1.0043	1.0197	0.9996	1.0136	0.9995	1
	24	0	0	0	2.0609	2.5914	0.4652	120.658	0.9826	1.0041	0.2214				2	738.514	2	4.7385	195.326	60.7078	281.931	-10.7849	-50	-11.0995	-33.7526	-11.2201	-31.1446		1.0027	1.02	1.0001	1.0104	0.9991	1.0079
																						inv1		inv2		inv3		INV1		INV2		INV3
scenario	hour	PV1 (Bus 2)	PV2 (Bus 19)	PV3 (Bus 23)	WT1 (Bus 11)	WT2 (Bus 28)	HC (MW)	ploss (kW)	Vmin	Vmax	VDI		Min bus	Max bus	CS1 (Bus 6)	CS2 (Bus 16)	CS3 (Bus 26)	EVHC(MW)	Qinv1	Qinv2	Qinv3	m1	m2	m1	m2	m1	m2	V2	V3	V2	V3	V2	V3
4	1	0	0	0	1.9646	2.1361	0.4101	94.4588	0.9848	1.0054	0.1923				2	818.629	2	4.8186	0	74.6207	126.849	-13.1574	-26.6696	-11.0187	-48.741	-11.3197	-50	0.986	1.0025	1.0008	1.0195	0.9983	1.02
	2	0	0	0	1.9455	2.073	0.4018	89.5441	0.9859	1.0063	0.1884				2	844.275	2	4.8443	0	0	100.007	-19.5312	-37.2582	-40	-50	-11.2773	-25	0.9612	1.0132	0.935	1.02	0.9987	1
	3	0	0	0	1.9994	2.293	0.4292	102.745	0.984	1.005	0.1994				1.9999	791.183	2	4.791	111.884	75.9315	187.994	-10.9476	-49.8908	-11.0405	-50	-11.3224	-26.8844	1.0013	1.02	1.0006	1.02	0.9983	1.0028
	4	0	0	0	1.9504	2.0802	0.4031	90.5151	0.9856	1.0061	0.189				2	840.339	2	4.8403	79.4797	45.1648	99.2774	-11.0079	-50	-11.0846	-50	-11.3443	-25	1.0008	1.02	1.0002	1.02	0.9981	1
	5	0	0	0	2.017	2.2902	0.4307	103.296	0.9839	1.0051	0.2007				2	802.108	2	4.8021	129.745	48.777	164.315	-10.9076	-49.0949	-11.1014	-25.8918	-11.3781	-25	1.0017	1.0196	1.0001	1.0014	0.9979	1
	6	0	0	0	2.0165	2.3737	0.439	106.792	0.9839	1.0049	0.2024				2	780.521	2	4.7805	164.307	49.2013	203.658	-10.8302	-33.2018	-11.1004	-38.6765	-11.2458	-27.5164	1.0023	1.0099	1.0001	1.0141	0.9989	1.0037
	7	0.5333	0.5333	0.5333	2.0251	2.4739	0.6099	113.339	0.9831	1.0045	0.1921				2	737.807	2	4.7378	207.562	0	283.779	-10.7213	-50	-16.1785	-50	-11.0709	-26.2412	1.0033	1.02	0.9718	1.02	1.0003	1.0019
	8	4.375	0	0.9549	1.9162	2.2612	0.9507	112.297	0.9831	1.0042	0.1782				2	750.503	2	4.7505	166.291	0	196.203	-10.6587	-49.5874	-40	-49.977	-10.6044	-50	1.0038	1.0198	0.935	1.02	1.0043	1.02
	9	4.4108	0	0.9814	1.9316	2.2897	0.9613	114.648	0.9828	1.0041	0.1804				2	751.682	2	4.7517	192.285	0	198.602	-10.4402	-50	-39.7581	-40.6639	-9.9925	-39.9167	1.0058	1.02	0.9352	1.0154	1.0101	1.0149
	10	4.3993	0	0.9145	1.8993	2.1901	0.9403	107.816	0.9833	1.0044	0.1752				2	781.466	2	4.7815	0	0	163.049	-20	-50	-19.4453	-50	-9.8113	-50	0.96	1.02	0.9614	1.02	1.0119	1.02
	11	4.6009	0.1614	1.461	2.1273	2.794	1.1145	166.967	0.9781	1.003	0.2655				2	593.639	2	4.5936	398.291	0	493.001	-10.0255	-47.9841	-35.98	-39.0102	-9.6613	-49.96	1.0097	1.0192	0.9378	1.0144	1.0135	1.02
	12	4.7804	0.0004	1.3229	2.0755	2.6464	1.0826	151.281	0.9789	1.0029	0.2417				2	647.835	1.9998	4.6476	210.683	0	417.622	-10.4456	-36.3179	-17.8011	-40.4365	-9.8229	-50	1.0057	1.0125	0.9662	1.0153	1.0118	1.02
	13	4.3637	0.1008	1.2942	2.0005	2.5922	1.0351	141.43	0.9799	1.0028	0.226				1.9998	640.182	2	4.64	0	106.109	366.727	-20	-29.1971	-10.3904	-50	-9.693	-37.8009	0.96	1.0058	1.0062	1.02	1.0132	1.0135
	14	4.5051	0	1.1832	1.9881	2.5459	1.0222	135.365	0.9799	1.0026	0.2152				2	686.645	2	4.6866	224.292	-15.1307	323.703	-10.4046	-44.4705	-39.9676	-27.3894	-9.9179	-50	1.0061	1.0175	0.935	1.0035	1.0108	1.02
	15	4.493	0.0022	1.0956	1.9758	2.4615	1.0028	128.093	0.9815	1.0031	0.1989				2	696.222	1.9999	4.6961	222.167	0	299.791	-10.4548	-41.4029	-37.759	-32.7602	-10.108	-49.5422	1.0056	1.0158	0.9365	1.0095	1.0089	1.0198
	16	4.47	0.0643	1.1876	1.9851	2.5225	1.0229	134.865	0.98	1.0026	0.2177				2	678.203	2	4.6782	264.657	0	321.193	-10.4188	-48.5734	-39.7412	-48.8071	-10.3171	-50	1.006	1.0194	0.9352	1.0195	1.0069	1.02
	17	3.75	0.3784	1.3815	2.0633	2.651	1.0224	148.405	0.9791	1.0029	0.2416				2	636.787	2	4.6368	322.713	0	410.054	-10.3824	-29.8715	-39.497	-49.9933	-10.5759	-42.0328	1.0063	1.0065	0.9353	1.02	1.0046	1.0162
	18	1.875	1.0987	1.6119	2.1283	2.8212	0.9535	162.683	0.9781	1.003	0.2652				2	592.271	2	4.5923	386.888	0	491.812	-10.3317	-50	-40	-32.5047	-10.8762	-48.3841	1.0068	1.02	0.935	1.0092	1.0019	1.0193
	19	0.2083	0.2083	0.2083	2.4143	2.5671	0.5606	173.263	0.9776	1.0004	0.4071				1.9716	533.96	1.6586	4.1642	479.059	71.2596	574.843	-10.2168	-50	-11.1763	-25.1395	-11.1605	-50	1.0079	1.02	0.9995	1.0002	0.9996	1.02
	20	0	0	0	2.2919	3.1707	0.5463	184.103	0.9775	1.0004	0.3443				2	570.428	2	4.5704	471.086	112.209	556.724	-10.2348	-50	-11.0834	-25.6433	-11.1781	-25	1.0077	1.02	1.0002	1.001	0.9995	1
	21	0	0	0	2.2327	3.0076	0.524	164.891	0.9787	1.0013	0.3105				2	619.37	2	4.6194	0	196.871	500.247	-19.9365	-41.9184	-10.8668	-44.196	-11.1518	-25	0.9602	1.0161	1.002	1.0174	0.9997	1
	22	0	0	0	2.1514	2.8612	0.5013	146.845	0.9797	1.0019	0.2774				2	663.658	2	4.6637	278.996	79.2546	413.631	-10.6329	-46.2258	-11.1203	-25	-11.2687	-50	1.004	1.0184	0.9999	1	0.9987	1.02
	23	0	0	0	2.1087	2.7211	0.483	131.53	0.9816	1.0035	0.2395				2	714.167	2	4.7142	272.367	0	335.78	-10.6239	-50	-19.746	-50	-11.1986	-50	1.0041	1.02	0.9606	1.02	0.9993	1.02
	24	0	0	0	2.0477	2.3655	0.4413	107.63	0.9838	1.0052	0.2029				2	796.861	2	4.7969	114.292	56.6731	196.063	-10.9422	-50	-11.0837	-48.9134	-11.2768	-50	1.0014	1.02	1.0002	1.0196	0.9987	1.02
																												all voltage order correct
																KW	MW		KVAR			inv1		inv2		inv3		inv1		inv2		inv3			MW
scenario	hour	PV1 (Bus 2)	PV2 (Bus 19)	PV3 (Bus 23)	WT1 (Bus 11)	WT2 (Bus 28)	HC (10MW)	ploss (kW)	Vmin	Vmax	VDI		Min bus	Max bus	CS1 (Bus 6)	CS2 (Bus 16)	CS3 (Bus 26)	EVHC(MW)	Qinv1	Qinv2	Qinv3	m1	m2	m1	m2	m1	m2	v2	v3	v2	v3	v2	v3		Load	PV	Wind	EV	Grid		ploss
5	1	0	0	0	2.0564	2.5137	0.45701	116.291	0.9831	1.0045	0.2159				2	751.216	2	4.7512	233.135	0	260.401	-10.688	-38.702	-33.5833	-45.4555	-11.218	-46.1596	1.0036	1.0142	0.9398	1.018	0.9991	1.0183		-0.9287	0	4.5701	-4.7512	1.22609		-0.116291
	2	0	0	0	2.0387	2.4661	0.45048	112.267	0.9836	1.0048	0.208				2	762.928	2	4.7629	0	0	257.579	-19.9798	-50	-40	-49.2458	-11.1982	-48.6903	0.9601	1.02	0.935	1.0197	0.9993	1.0195		-0.8173	0	4.5048	-4.7629	1.18767		-0.112267
	3	0	0	0	2.0176	2.369	0.43866	106.719	0.9839	1.005	0.2021				2	778.469	2	4.7785	0	104.046	214.768	-19.7935	-25.0896	-10.9775	-50	-11.2726	-46.1866	0.9605	1.0001	1.0011	1.02	0.9987	1.0183		-0.6687	0	4.3866	-4.7785	1.16732		-0.106719
	4	0	0	0	2.0021	2.2076	0.42096	99.3966	0.9843	1.0052	0.1972				2	809.67	2	4.8097	131.714	0	141.425	-10.9032	-49.8661	-32.8746	-50	-11.3518	-44.6407	1.0017	1.0199	0.9404	1.02	0.9981	1.0176		-0.4458	0	4.2097	-4.8097	1.1452		-0.0993966
	5	0	0	0	2.1006	2.7225	0.48231	131.234	0.9818	1.0036	0.2376				2	705.97	2	4.706	0	152.766	351.67	-20	-33.4663	-10.9295	-49.9639	-11.2824	-25	0.96	1.0101	1.0015	1.02	0.9986	1		-1.3002	0	4.8231	-4.706	1.31433		-0.131234
	6	1.2	1.2	1.2	2.0505	2.6419	0.8292	137.385	0.9797	1.0019	0.2314				2	657.294	2	4.6573	321.765	0	373.092	-10.4776	-44.8738	-36.67	-50	-11.0427	-40.2785	1.0054	1.0177	0.9373	1.02	1.0006	1.0152		-1.6718	3.6	4.6924	-4.6573	-1.82591		-0.137385
	7	3.5	0.4852	1.3348	2.0568	2.6109	0.9988	143.594	0.9789	1.0028	0.2362				2	668.195	2	4.6682	276.341	0	383.124	-10.4621	-42.6729	-18.6701	-50	-10.4573	-50	1.0056	1.0166	0.9636	1.02	1.0056	1.02		-1.7337	5.32	4.6677	-4.6682	-3.44221		-0.143594
	8	4.5646	0.0042	1.1502	1.9894	2.5132	1.0222	133.806	0.9803	1.0025	0.2128				2	686.876	2	4.6869	0	0	338.531	-19.8675	-30.9817	-33.8917	-50	-9.8136	-49.7716	0.9603	1.0077	0.9395	1.02	1.0119	1.0199		-1.4447	5.719	4.5026	-4.6869	-3.95619		-0.133806
	9	4.4623	0.0999	1.2013	1.9925	2.531	1.0287	136.74	0.9797	1.0026	0.2243				2	670.904	2	4.6709	245.905	0	354.025	-10.2349	-47.2892	-39.9954	-49.7586	-9.4239	-43.4938	1.0077	1.0189	0.935	1.0199	1.0161	1.017		-1.541	5.7635	4.5235	-4.6709	-3.93836		-0.13674
	10	4.1795	0.1418	1.0654	1.9641	2.4259	0.9777	123.113	0.9819	1.0036	0.1892				2	725.721	2	4.7257	235.092	0	282.897	-10.2142	-50	-40	-50	-9.5199	-40.1221	1.0079	1.02	0.935	1.02	1.015	1.0151		-1.1558	5.3867	4.39	-4.7257	-3.77209		-0.123113
	11	4.6814	0.3177	1.8606	2.3398	3.1615	1.2361	225.137	0.9743	1.003	0.3686				1.9997	467.948	1.9985	4.4661	688.292	0	680.411	-9.3226	-49.3002	-37.9794	-49.047	-9.1131	-49.9325	1.0173	1.0197	0.9363	1.0196	1.0197	1.02		-3.3435	6.8597	5.5013	-4.4661	-4.32626		-0.225137
	12	4.8852	0.193	1.8504	2.33	3.0611	1.232	215.467	0.9758	1.0035	0.3433				2	484.58	2	4.4846	267.016	0	702.566	-10.2557	-30.876	-17.5975	-50	-9.1047	-50	1.0075	1.0076	0.9668	1.02	1.0198	1.02		-3.1578	6.9286	5.3911	-4.4846	-4.46183		-0.215467
	13	4.6899	0.3295	1.7012	2.257	3.0196	1.1997	203.696	0.9757	1.0028	0.3384				2	495.4	2	4.4954	561.186	0	612.995	-9.5664	-50	-32.843	-45.7123	-9.1017	-50	1.0145	1.02	0.9404	1.0181	1.0199	1.02		-2.972	6.7206	5.2766	-4.4954	-4.3261		-0.203696
	14	4.8661	0.2041	1.6294	2.2315	2.9861	1.1917	194.976	0.9767	1.0031	0.3087				2	523.747	2	4.5237	479.207	0	613.556	-9.7641	-42.9552	-40	-49.7878	-9.1575	-48.248	1.0124	1.0167	0.935	1.0199	1.0192	1.0193		-2.7862	6.6996	5.2176	-4.5237	-4.41232		-0.194976
	15	4.916	0	1.5758	2.1818	2.9503	1.1624	185.052	0.9775	1.0032	0.2865				2	539.496	2	4.5395	474.271	0	596.313	-9.8172	-42.7731	-18.9506	-48.4199	-9.32	-50	1.0119	1.0166	0.9628	1.0193	1.0173	1.02		-2.6005	6.4918	5.1321	-4.5395	-4.29885		-0.185052
	16	4.6694	0.2115	1.6302	2.2062	2.9547	1.1672	188.873	0.9768	1.0032	0.3				2	540.576	2	4.5406	485.729	0	579.372	-9.8457	-50	-39.0155	-50	-9.5685	-39.2353	1.0116	1.02	0.9356	1.02	1.0145	1.0145		-2.6748	6.5111	5.1609	-4.5406	-4.26773		-0.188873
	17	4.8288	0.3078	1.6864	2.3165	3.0245	1.2164	206.325	0.9763	1.003	0.3237				2	519.902	2	4.5199	0	224.365	647.657	-20	-27.9957	-10.3481	-39.1389	-9.7805	-40.6562	0.96	1.0043	1.0066	1.0144	1.0122	1.0154		-2.972	6.823	5.341	-4.5199	-4.46578		-0.206325
	18	4.7354	0.3729	1.8468	2.3429	3.152	1.245	225.256	0.9744	1.0031	0.3682				2	465.794	2	4.4657	580.594	0	718.705	-9.81	-49.4977	-39.9409	-49.826	-10.0855	-46.2154	1.0119	1.0198	0.935	1.0199	1.0092	1.0184		-3.3435	6.9551	5.4949	-4.4657	-4.41554		-0.225256
	19	3.125	0.9695	2.1789	2.499	2.9545	1.1727	238.286	0.9719	1.0032	0.4487				2	431.823	2	4.4318	618.838	0	780.388	-9.8232	-50	-29.1663	-50	-10.4446	-45.9456	1.0118	1.02	0.9443	1.02	1.0057	1.0182		-3.6407	6.2734	5.4535	-4.4318	-3.41611		-0.238286
	20	0	0	0	2.5612	3.5553	0.6117	252.42	0.9734	1	0.4678				1.9727	460.153	2	4.4328	520.439	110.161	792.551	-10.1693	-31.6551	-11.164	-50	-11.0287	-33.1798	1.0083	1.0084	0.9996	1.02	1.0007	1.0099		-3.5293	0	6.1165	-4.4328	2.09802		-0.25242
	21	0	0	0	2.4623	3.4792	0.5941	234.641	0.9752	1	0.4355				2	450.217	1.9973	4.4475	414.003	126.858	721.384	-10.3991	-35.9252	-11.1006	-40.506	-11.0989	-30.2999	1.0062	1.0122	1.0001	1.0153	1.0001	1.007		-3.2692	0	5.9415	-4.4475	2.00984		-0.234641
	22	0	0	0	2.4277	3.3794	0.5807	217.063	0.9759	1	0.3992				2	508.218	2	4.5082	449.164	109.923	666.179	-10.3077	-41.1763	-11.1265	-45.5281	-11.1124	-25	1.007	1.0157	0.9999	1.018	1	1		-2.972	0	5.8071	-4.5082	1.89016		-0.217063
	23	0	0	0	2.2972	3.171	0.5468	184.455	0.9775	1.0004	0.3445				2	572.19	2	4.5722	0	228.686	578.281	-20	-30.3463	-10.8193	-30.1238	-11.1378	-29.0814	0.96	1.007	1.0024	1.0068	0.9998	1.0056		-2.4148	0	5.4682	-4.5722	1.70325		-0.184455
	24	0	0	0	2.1449	2.8687	0.5014	146.83	0.9797	1.0018	0.2769				2	661.293	2	4.6613	250.705	95.0506	406.078	-10.6966	-35.2133	-11.0721	-37.6783	-11.2458	-33.23	1.0035	1.0116	1.0003	1.0135	0.9989	1.0099		-1.6718	0	5.0136	-4.6613	1.46633		-0.14683
																												ok all correct
																				KVAR		inv1		inv2		inv3		inv1		inv2		inv3
scenario	hour	PV1 (Bus 2)	PV2 (Bus 19)	PV3 (Bus 23)	WT1 (Bus 11)	WT2 (Bus 28)	HC (MW)	ploss (kW)	Vmin	Vmax	VDI		Min bus	Max bus	CS1 (Bus 6)	CS2 (Bus 16)	CS3 (Bus 26)	EVHC(MW)	Qinv1	Qinv2	Qinv3	m1	m2	m1	m2	m1	m2	v2	v3	v2	v3	v2	v3
6	1	0	0	0	1.9868	2.2108	0.4198	99.0621	0.9841	1.0049	0.1977				2	804.59	2	4.8046	152.52	0	153.908	-10.8566	-28.2409	-39.0236	-48.6257	-11.3226	-46.482	1.0021	1.0046	0.9356	1.0194	0.9983	1.0185
	2	0	0	0	1.9739	2.1618	0.4136	96.6865	0.9842	1.0049	0.1962				2	813.187	2	4.8132	128.049	0	138.09	-10.8992	-46.8812	-40	-50	-11.3331	-29.1472	1.0017	1.0187	0.935	1.02	0.9982	1.0057
	3	0	0	0	1.9617	2.1205	0.4082	93.569	0.9848	1.0054	0.1938				2	823.961	2	4.824	222.502	29.2893	0	-10.6879	-50	-11.1202	-25	-19.9831	-50	1.0036	1.02	0.9999	1	0.96	1.02
	4	0	0	0	1.9544	2.0983	0.4053	91.5089	0.9854	1.006	0.19				2	835.128	2	4.8351	102.255	0	105.436	-10.9569	-43.4288	-31.0213	-48.2422	-11.3431	-25	1.0013	1.017	0.9422	1.0193	0.9982	1
	5	0	0	0	2.0272	2.4203	0.4447	109.406	0.9839	1.005	0.2041				2	769.332	2	4.7693	207.463	0	222.006	-10.7456	-49.7313	-40	-42.4361	-11.3223	-25	1.0031	1.0199	0.935	1.0164	0.9983	1
	6	0	0	0	2.0944	2.6459	0.474	126.421	0.9823	1.0039	0.2316				2	718.784	2	4.7188	245.718	59.0961	316.158	-10.6718	-49.4296	-11.1156	-34.4513	-11.2322	-38.054	1.0037	1.0198	1	1.011	0.999	1.0137
	7	0.2083	0.2083	0.2083	2.1057	2.7648	0.5496	135.661	0.9808	1.0027	0.2474				2	678.838	2	4.6788	307.138	54.9596	379.428	-10.5339	-49.2514	-11.125	-25	-11.0805	-41.6028	1.0049	1.0197	0.9999	1	1.0002	1.016
	8	3.75	0.2773	1.1887	1.9737	2.4689	0.9658	127.076	0.9813	1.003	0.1982				2	712.394	2	4.7124	479.71	0	0	-10.0117	-35.8819	-11.1931	-38.3397	-19.4495	-49.9862	1.0099	1.0121	0.9993	1.0139	0.9614	1.02
	9	4.4742	0.0246	1.1263	1.9656	2.4881	1.0079	129.58	0.9808	1.0026	0.2039				2	698.257	2	4.6983	223.028	0	299.627	-10.4187	-50	-13.2406	-50	-10.0114	-49.7466	1.006	1.02	0.9855	1.02	1.0099	1.0199
	10	4.4384	0	0.9726	1.9643	2.3333	0.9709	118.371	0.9824	1.004	0.1848				2	749.401	2	4.7494	137.526	-24.32	252.387	-10.5362	-37.0327	-40	-27.9533	-9.7788	-49.9168	1.0049	1.013	0.935	1.0042	1.0123	1.02
	11	4.5785	0.4407	1.7879	2.3112	3.0836	1.2202	214.805	0.9747	1.003	0.3559				1.9998	492.47	1.9997	4.492	0	263.109	688.603	-19.9592	-45.4978	-10.1869	-50	-9.5491	-49.7108	0.9601	1.018	1.0082	1.02	1.0147	1.0199
	12	4.7519	0.3793	1.7344	2.3182	2.8295	1.2013	199.927	0.9765	1.0031	0.347				2	504.735	2	4.5047	0	0	683.325	-20	-38.0698	-33.3611	-31.7876	-9.5926	-47.1825	0.96	1.0137	0.94	1.0085	1.0142	1.0188
	13	4.5866	0.2225	1.6317	2.2111	2.9503	1.1602	188.566	0.9769	1.0031	0.2999				2	539.919	2	4.5399	456.454	0	583.033	-9.9096	-37.5151	-39.9363	-50	-9.5605	-39.5392	1.0109	1.0133	0.935	1.02	1.0146	1.0147
	14	4.5744	0.268	1.5571	2.19	2.8913	1.1481	181.355	0.9771	1.003	0.2917				2	563.194	2	4.5632	445.589	0	548.614	-9.9768	-46.434	-40	-43.6684	-9.7833	-39.7099	1.0102	1.0185	0.935	1.0171	1.0122	1.0148
	15	4.5482	0.2233	1.5018	2.1461	2.8041	1.1223	170.38	0.9778	1.003	0.2744				2	586.183	2	4.5862	363.005	0	508.237	-10.1688	-48.7106	-40	-35.9076	-9.8938	-50	1.0083	1.0195	0.935	1.0122	1.0111	1.02
	16	4.6577	0.1832	1.5802	2.1747	2.8522	1.1448	176.883	0.9771	1.0034	0.2817				2	588.12	1.9999	4.588	0	210.635	552.666	-20	-49.9869	-10.3891	-48.3721	-9.9493	-49.684	0.96	1.02	1.0063	1.0193	1.0105	1.0199
	17	4.651	0.3284	1.6344	2.2073	2.9876	1.1809	193.701	0.9765	1.0031	0.3132				2	514.681	1.9986	4.5133	441.961	0	640.249	-10.1177	-35.4374	-26.6352	-41.4254	-10.1744	-40.896	1.0088	1.0118	0.9475	1.0159	1.0083	1.0155
	18	2.7488	1.0007	1.8761	2.3152	3.1002	1.1041	210.915	0.9746	1.0029	0.3576				1.9999	493.631	2	4.4935	539.962	0	674.689	-9.9889	-50	-38.7875	-49.061	-10.6013	-50	1.0101	1.02	0.9358	1.0196	1.0043	1.02
	19	0.5333	0.5333	0.5333	2.4742	2.4742	0.6548	198.148	0.9697	1	0.4976				1.8378	428.071	1.3534	3.6192	611.88	0	749.376	-9.9391	-34.9603	-40	-25.4628	-11.0693	-44.575	1.0106	1.0114	0.935	1.0007	1.0003	1.0176
	20	0	0	0	2.5045	3.5111	0.6016	240.583	0.9744	1	0.4457				2	467.118	2	4.4671	499.39	125.59	745.956	-10.2055	-45.1995	-11.1161	-49.8943	-11.0782	-49.5814	1.008	1.0179	1	1.02	1.0003	1.0198
	21	0	0	0	2.4361	3.3977	0.5834	221.451	0.9751	1	0.4167				2	502.409	2	4.5024	0	272.495	712.997	-20	-49.785	-10.7566	-47.2098	-11.0206	-38.2751	0.96	1.0199	1.003	1.0188	1.0007	1.0139
	22	0	0	0	2.3983	3.3045	0.5703	205.937	0.9769	1.0002	0.3759				2	529.601	2	4.5296	528.186	0	637.076	-10.1172	-32.1304	-40	-50	-11.1157	-49.8374	1.0088	1.0089	0.935	1.02	1	1.0199
	23	0	0	0	2.2475	3.0622	0.531	170.412	0.9786	1.0011	0.3177				2	600.257	2	4.6003	432.801	0	502.944	-10.3097	-40.7809	-40	-50	-11.2426	-25	1.007	1.0155	0.935	1.02	0.9989	1
	24	0	0	0	2.1265	2.7693	0.4896	136.205	0.9811	1.0032	0.2488				2	702.822	2	4.7028	308.582	0	371.852	-10.5544	-50	-40	-25	-11.247	-50	1.0047	1.02	0.935	1	0.9989	1.02
																										all voltage order correct
		mw	kw	mw																		inv1		inv2		inv3		inv1		inv2		inv3
scenario	hour	PV1 (Bus 2)	PV2 (Bus 19)	PV3 (Bus 23)	WT1 (Bus 11)	WT2 (Bus 28)	HC (MW)	ploss (kW)	Vmin	Vmax	VDI		Min bus	Max bus	CS1 (Bus 6)	CS2 (Bus 16)	CS3 (Bus 26)	EVHC(MW)	Qinv1	Qinv2	Qinv3	m1	m2	m1	m2	m1	m2	v2	v3	v2	v3	v2	v3
7	1	0	0	0	1.9563	2.0992	0.4056	91.631	0.9853	1.0059	0.1906				2	838.336	2	4.8383	97.5827	0	106.748	-10.9551	-45.428	-40	-25	-11.2618	-47.3431	1.0013	1.018	0.935	1	0.9988	1.0189
	2	0	0	0	1.9416	2.0641	0.4006	88.6123	0.9862	1.0066	0.1869				2	848.97	2	4.849	0	61.4647	92.7648	-13.5865	-43.3073	-11.0235	-26.0741	-11.2551	-27.6119	0.9836	1.0169	1.0007	1.0016	0.9988	1.0038
	3	0	0	0	1.9342	2.0406	0.3975	86.7313	0.9866	1.0071	0.1847				2	857.203	2	4.8572	37.7491	38.0462	73.1715	-11.0765	-42.2066	-11.0758	-30.2467	-11.2613	-50	1.0003	1.0163	1.0003	1.0069	0.9988	1.02
	4	0	0	0	1.9272	2.0371	0.3964	86.5969	0.9864	1.0068	0.1865				2	855.387	2	4.8554	146.657	46.2099	0	-10.8334	-50	-11.0576	-36.7373	-20	-25.0374	1.0023	1.02	1.0004	1.0128	0.96	1.0001
	5	0	0	0	1.9786	2.1599	0.4139	96.7527	0.9843	1.005	0.1959				2	813.465	2	4.8135	0	0	149.413	-20	-25	-36.7695	-50	-11.2936	-50	0.96	1	0.9372	1.02	0.9985	1.02
	6	1.875	833.847	1.0907	1.9184	2.2335	0.7951	106.041	0.9832	1.0043	0.1767				2	768.329	2	4.7683	319.732	0	0	-10.4006	-49.9922	-40	-49.7471	-19.9783	-25.1251	1.0061	1.02	0.935	1.0199	0.9601	1.0002
	7	4	163.588	1.0814	1.9557	2.4213	0.9622	122.338	0.9817	1.0033	0.1916				2	721.817	2	4.7218	186.881	0	257.531	-10.6133	-47.0302	-40	-39.2093	-10.469	-35.8991	1.0042	1.0187	0.935	1.0145	1.0055	1.0121
	8	4.3254	14.8713	1.0167	1.9133	2.3185	0.9589	115.979	0.9819	1.0032	0.1876				2	740.879	2	4.7409	181.096	0	226.553	-10.4193	-49.0906	-35.3772	-50	-9.7219	-47.5277	1.006	1.0196	0.9383	1.02	1.0129	1.019
	9	4.4613	9.1688	1.0347	1.9442	2.346	0.9795	119.087	0.9822	1.0037	0.1864				2	737.901	1.9998	4.7377	186.493	0	235.823	-10.3405	-36.1842	-38.8533	-49.0893	-9.5955	-44.1974	1.0067	1.0124	0.9357	1.0196	1.0142	1.0174
	10	4.5087	2.1402	0.8895	1.8917	2.2483	0.954	110.742	0.9824	1.0037	0.18				2	769.076	1.9998	4.7688	0	0	199.958	-18.4333	-45.1057	-19.9437	-44.7206	-9.6386	-49.3495	0.9642	1.0178	0.9601	1.0176	1.0137	1.0197
	11	4.4209	324.132	1.6081	2.2067	2.8927	1.1453	184.214	0.9772	1.003	0.2991				1.9983	546.001	1.9992	4.5435	528.587	0	538.28	-9.6263	-47.7337	-21.5825	-41.1678	-9.1805	-48.2091	1.0139	1.0191	0.9563	1.0157	1.0189	1.0193
	12	4.6841	144.318	1.4627	2.1143	2.8142	1.122	167.422	0.9779	1.0031	0.2645				2	595.655	2	4.5957	475.956	0	484.427	-9.7396	-45.533	-14.9383	-50	-9.2438	-49.3705	1.0127	1.018	0.9769	1.02	1.0182	1.0197
	13	4.6914	140.577	1.3835	2.0598	2.7231	1.0998	157.851	0.9785	1.0029	0.2571				2	599.996	1.9981	4.5981	401.031	0	450.675	-9.8796	-45.0004	-33.2558	-50	-9.2938	-50	1.0112	1.0178	0.9401	1.02	1.0176	1.02
	14	4.5387	60.2593	1.25	2.0263	2.6888	1.0564	149.25	0.9788	1.0024	0.2432				2	625.006	2	4.625	141.675	0	436.765	-10.448	-36.0874	-16.2036	-50	-9.2938	-48.2504	1.0057	1.0123	0.9717	1.02	1.0176	1.0193
	15	4.4062	50.3673	1.2902	2.0448	2.5727	1.0364	142.655	0.9788	1.0029	0.2347				1.9971	680.712	1.9998	4.6775	0	0	410.032	-19.6323	-48.7896	-40	-50	-9.3482	-49.7743	0.9609	1.0195	0.935	1.02	1.017	1.0199
	16	4.4814	228.376	1.2926	2.0533	2.6648	1.0721	150.313	0.9791	1.0027	0.2405				2	634.29	2	4.6343	239.74	0	413.402	-10.3148	-36.7133	-26.994	-49.5707	-9.5854	-41.6856	1.0069	1.0128	0.947	1.0198	1.0143	1.016
	17	4.6088	215.903	1.4762	2.1233	2.7974	1.1222	167.345	0.9782	1.0031	0.2634				2	592.222	2	4.5922	382.656	0	490.425	-10.0815	-45.3793	-39.6746	-43.4359	-9.7716	-50	1.0092	1.018	0.9352	1.017	1.0123	1.02
	18	4.5914	296.895	1.5948	2.2132	2.9145	1.1611	185.754	0.977	1.0031	0.2956				2	556.258	2	4.5563	0	0	605.479	-19.6474	-25.8105	-40	-50	-9.9762	-49.5209	0.9609	1.0013	0.935	1.02	1.0102	1.0198
	19	3.75	674.404	1.8914	2.41	2.5826	1.1309	197.782	0.9756	1.003	0.3942				2	516.984	2	4.517	505.716	0	618.895	-10.0207	-48.8435	-37.2072	-49.9656	-10.4436	-50	1.0098	1.0195	0.9369	1.02	1.0058	1.02
	20	0	0	0	2.3999	3.3	0.57	205.879	0.9771	1.0004	0.3744				2	524.999	2	4.525	372.947	109.6	631.54	-10.4684	-39.1483	-11.1145	-38.8075	-11.144	-50	1.0055	1.0145	1	1.0142	0.9997	1.02
	21	0	0	0	2.3004	3.171	0.5471	184.43	0.9776	1.0005	0.3435				2	573.215	2	4.5732	465.524	0	560.065	-10.2474	-41.9507	-40	-36.3931	-11.1556	-31.0643	1.0076	1.0162	0.935	1.0125	0.9996	1.0078
	22	0	0	0	2.2127	3.0028	0.5215	164	0.9789	1.0011	0.3109				2	603.517	2	4.6035	263.469	149.698	479.317	-10.6919	-47.7309	-10.986	-49.3318	-11.2595	-50	1.0035	1.019	1.001	1.0197	0.9988	1.02
	23	0	0	0	2.133	2.8062	0.4939	139.32	0.9808	1.0029	0.2538				2	691.588	2	4.6916	305.409	95.4941	377.484	-10.5496	-50	-11.0462	-30.5886	-11.1655	-27.6135	1.0048	1.02	1.0005	1.0073	0.9996	1.0038
	24	0	0	0	2.0534	2.5151	0.4568	116.226	0.9831	1.0044	0.2159				2	749.57	2	4.7496	224.41	0	257.7	-10.7076	-35.6982	-40	-50	-11.2244	-27.8384	1.0034	1.012	0.935	1.02	0.9991	1.0041
																											all voltage order correct
																						inv1		inv2		inv3		inv1		inv2		inv3
scenario	hour	PV1 (Bus 2)	PV2 (Bus 19)	PV3 (Bus 23)	WT1 (Bus 11)	WT2 (Bus 28)	HC (MW)	ploss (kW)	Vmin	Vmax	VDI		Min bus	Max bus	CS1 (Bus 6)	CS2 (Bus 16)	CS3 (Bus 26)	EVHC(MW)	Qinv1	Qinv2	Qinv3	m1	m2	m1	m2	m1	m2	v2	v3	v2	v3	v2	v3
8	1	0	0	0	2.0247	2.3667	0.4391	106.851	0.984	1.0051	0.2017				2	780.323	2	4.7803	0	89.0042	215.439	-18.0898	-26.1529	-11.0112	-48.6235	-11.2446	-50	0.9653	1.0018	1.0008	1.0194	0.9989	1.02
	2	0	0	0	1.9964	2.3027	0.4299	102.956	0.9837	1.0048	0.2014				2	796.514	2	4.7965	131.074	30.5911	173.052	-10.9047	-42.6251	-11.1422	-25.4079	-11.3043	-50	1.0017	1.0165	0.9997	1.0006	0.9985	1.02
	3	0	0	0	1.9819	2.2642	0.4246	99.6866	0.9842	1.0051	0.1987				2	812.022	2	4.812	206.872	66.738	85.3722	-10.7349	-33.9588	-11.0487	-47.6721	-11.4828	-25.022	1.0032	1.0106	1.0005	1.019	0.9971	1
	4	0	0	0	1.9812	2.1576	0.4139	96.847	0.9842	1.005	0.1963				2	815.996	2	4.816	0	87.2453	133.176	-18.7656	-31.5131	-11.0028	-27.6114	-11.3446	-46.1371	0.9633	1.0083	1.0009	1.0038	0.9981	1.0183
	5	0	0	0	2.0559	2.5141	0.457	116.296	0.983	1.0044	0.216				2	751.503	2	4.7515	230.482	0	260.623	-10.706	-50	-40	-25	-11.3112	-44.7002	1.0034	1.02	0.935	1	0.9984	1.0176
	6	0.0333	0.0333	0.0333	2.1011	2.714	0.4915	130.622	0.9818	1.0036	0.2364				2	707.073	2	4.7071	277.995	0	339.528	-10.6112	-50	-39.9953	-50	-11.2165	-50	1.0042	1.02	0.935	1.02	0.9992	1.02
	7	0.8323	0.8333	0.8329	2.071	2.7102	0.728	136.673	0.9797	1.0017	0.242				2	653.069	2	4.6531	312.164	0	409.757	-10.4991	-28.9889	-40	-50	-10.9552	-40.4272	1.0052	1.0055	0.935	1.02	1.0013	1.0153
	8	4.4721	0.0358	1.1634	1.9763	2.5171	1.0165	132.147	0.9805	1.0027	0.2065				2	694.438	1.9999	4.6943	202.707	0	308.191	-10.59	-29.2666	-39.6141	-49.4692	-10.4845	-33.4627	1.0044	1.0058	0.9352	1.0198	1.0054	1.0101
	9	4.559	0.0201	1.1863	1.9892	2.535	1.029	135.317	0.9805	1.0027	0.2119				2	673.322	2	4.6733	292.32	0	318.996	-10.2341	-50	-39.523	-34.0254	-9.8547	-35.5182	1.0077	1.02	0.9353	1.0106	1.0115	1.0118
	10	4.6002	0	0.9999	1.9759	2.3912	0.9967	123.038	0.9819	1.0037	0.1903				2	736.229	1.9996	4.7358	0	0	264.45	-20	-49.6197	-40	-49.7003	-9.6349	-38.7678	0.96	1.0198	0.935	1.0199	1.0138	1.0142
	11	4.5466	0.4162	1.8683	2.3388	3.158	1.2328	224.779	0.9745	1.0031	0.3673				2	464.044	2	4.464	578.457	0	712.666	-9.654	-50	-29.8853	-48.4573	-9.4124	-49.8071	1.0136	1.02	0.9435	1.0194	1.0162	1.0199
	12	4.5746	0.4001	1.7875	2.2996	2.9545	1.2016	206.809	0.9751	1.0031	0.3612				2	493.303	2	4.4933	497.46	43.0585	664.005	-9.8309	-50	-10.6258	-46.0836	-9.488	-50	1.0117	1.02	1.0041	1.0183	1.0154	1.02
	13	4.8151	0.2857	1.6359	2.2712	2.9869	1.1995	196.709	0.9765	1.0031	0.306				2	549.833	2	4.5498	502.459	0	594.403	-9.7773	-43.6126	-39.9835	-46.6333	-9.4137	-50	1.0123	1.0171	0.935	1.0186	1.0162	1.02
	14	4.4978	0.3183	1.5882	2.1949	2.9396	1.1539	184.915	0.9773	1.0031	0.2895				2	547.883	2	4.5479	474.932	0	581.919	-9.8478	-39.5618	-22.0251	-49.3681	-9.4809	-49.9683	1.0115	1.0147	0.9554	1.0197	1.0155	1.02
	15	4.6293	0.2431	1.5989	2.1844	2.8636	1.1519	181.449	0.9782	1.0023	0.2788				1.9999	563.822	2	4.5638	840.673	0	0	-9.0914	-50	-40	-33.7515	-20	-50	1.02	1.02	0.935	1.0104	0.96	1.02
	16	5.2258	0	1.5946	2.1641	2.9365	1.1921	184.199	0.9766	1.0034	0.2861				2	572.235	2	4.5722	432.774	0	533.714	-10.0268	-50	-12.6211	-26.9543	-9.9031	-42.9279	1.0097	1.02	0.9892	1.0029	1.011	1.0167
	17	4.5999	0.335	1.6702	2.2673	2.9858	1.1858	199.725	0.9758	1.0029	0.3313				2	517.963	2	4.518	518.969	0	642.614	-9.9138	-36.2455	-26.6519	-39.8673	-10.0516	-49.4908	1.0109	1.0124	0.9475	1.0149	1.0095	1.0198
	18	3.75	0.6786	1.8701	2.3281	3.1357	1.1763	218.689	0.9745	1.003	0.3639				1.9996	475.129	2	4.4748	600.71	0	693.049	-9.8198	-40.877	-19.1002	-40.9203	-10.4033	-48.9529	1.0118	1.0155	0.9624	1.0156	1.0061	1.0196
	19	1.875	1.5228	1.875	2.5339	2.6136	1.042	219.894	0.9696	1.0024	0.4625				2	445.62	1.7155	4.1611	484.173	104.17	767.261	-10.1708	-46.5795	-11.0391	-45.2815	-10.7158	-50	1.0083	1.0185	1.0006	1.0179	1.0033	1.02
	20	0	0	0	2.5397	3.5326	0.6072	246.001	0.9741	1	0.4527				1.9989	468.249	2	4.4672	568.235	55.368	769.867	-10.0608	-35.194	-11.2762	-34.4365	-11.0447	-49.8155	1.0094	1.0116	0.9987	1.011	1.0005	1.0199
	21	0	0	0	2.4466	3.4228	0.5869	227.396	0.9752	1	0.4297				2	471.571	2	4.4716	533.127	100.64	698.194	-10.1175	-43.5695	-11.1603	-25	-11.1158	-28.8476	1.0088	1.017	0.9996	1	1	1.0053
	22	0	0	0	2.4054	3.3492	0.5755	212.197	0.9762	1	0.3917				2	512.21	2	4.5122	422.988	107.882	658.48	-10.3552	-47.0612	-11.1184	-50	-11.0895	-43.6392	1.0066	1.0188	0.9999	1.02	1.0002	1.0171
	23	0	0	0	2.2754	3.097	0.5372	174.775	0.9783	1.0012	0.3221				2	600.665	2	4.6007	314.789	99.2466	534.963	-10.5761	-46.9561	-11.1128	-46.957	-11.1906	-25	1.0046	1.0187	1	1.0187	0.9994	1
	24	0	0	0	2.1391	2.8224	0.4961	142.133	0.9804	1.0025	0.2645				2	677.492	2	4.6775	325.547	0	388.454	-10.528	-29.7408	-40	-25	-11.2614	-26.3905	1.005	1.0064	0.935	1	0.9988	1.0021
																												all voltage order correct
																						inv1		inv2		inv3		inv1		inv2		inv3
scenario	hour	PV1 (Bus 2)	PV2 (Bus 19)	PV3 (Bus 23)	WT1 (Bus 11)	WT2 (Bus 28)	HC (MW)	ploss (kW)	Vmin	Vmax	VDI		Min bus	Max bus	CS1 (Bus 6)	CS2 (Bus 16)	CS3 (Bus 26)	EVHC(MW)	Qinv1	Qinv2	Qinv3	m1	m2	m1	m2	m1	m2	v2	v3	v2	v3	v2	v3
9	1	0	0	0	2.0689	2.5911	0.466	120.763	0.9829	1.0044	0.219				2	737.882	2	4.7379	247.366	41.1509	283.106	-10.6681	-48.6475	-11.156	-25	-11.271	-40.7896	1.0037	1.0194	0.9996	1	0.9987	1.0155
	2	0	0	0	2.0482	2.5166	0.4565	116.107	0.9831	1.0044	0.216				2	747.615	2	4.7476	224.678	0	260.201	-10.719	-50	-17.857	-49.8763	-11.2718	-30.378	1.0033	1.02	0.966	1.02	0.9987	1.0071
	3	0	0	0	2.033	2.4202	0.4453	109.603	0.9838	1.005	0.2039				2	773.057	2	4.7731	0	113.043	232.883	-20	-34.6151	-10.9696	-31.5768	-11.2565	-34.019	0.96	1.0111	1.0012	1.0083	0.9988	1.0106
	4	0	0	0	2.0432	2.5169	0.456	115.908	0.9832	1.0044	0.2148				2	741.722	2	4.7417	0	121.624	267.892	-19.9829	-48.9998	-10.9626	-50	-11.2938	-49.5449	0.96	1.0196	1.0012	1.02	0.9985	1.0198
	5	0	0	0	2.1194	2.7721	0.4891	135.974	0.9813	1.0032	0.2474				2	695.169	2	4.6952	309.476	0	360.843	-10.5524	-49.9965	-40	-25.0169	-11.3012	-25	1.0048	1.02	0.935	1	0.9985	1
	6	0.8333	0.8324	0.8333	2.1018	2.7521	0.7353	141.533	0.9793	1.0015	0.2522				2	645.273	2	4.6453	309.057	27.6123	405.426	-10.5296	-43.5525	-11.1739	-50	-11.1249	-49.9959	1.005	1.017	0.9995	1.02	0.9999	1.02
	7	2.5	1.0338	1.4286	2.0905	2.6494	0.9702	148.849	0.978	1.0028	0.2543				2	658.461	2	4.6585	380.789	-15.7605	415.395	-10.2878	-39.126	-14.6083	-25.0464	-10.6619	-29.4029	1.0072	1.0144	0.9785	1.0001	1.0038	1.006
	8	4.4867	0.0737	1.2238	2.0082	2.5523	1.0345	138.491	0.9796	1.0027	0.2227				2	676.965	2	4.677	0	0	365.131	-20	-32.52	-40	-46.2177	-10.0322	-49.9891	0.96	1.0092	0.935	1.0184	1.0097	1.02
	9	4.4977	0	1.25	2.005	2.5638	1.0316	140.7	0.9797	1.0026	0.2333				2	640.098	2	4.6401	305.433	0	380.963	-10.1504	-49.628	-13.0062	-45.5104	-9.5435	-44.6111	1.0085	1.0199	0.9869	1.018	1.0148	1.0176
	10	4.4775	0.0214	1.0938	1.9654	2.4559	1.0014	126.912	0.9813	1.003	0.1971				2	709.578	2	4.7096	0	0	296.358	-20	-50	-39.0641	-50	-9.5023	-50	0.96	1.02	0.9356	1.02	1.0152	1.02
	11	4.7519	0.3728	1.929	2.3786	3.2079	1.264	236.187	0.9735	1.0032	0.3891				2	448.285	2	4.4483	593.72	0	757.423	-9.5685	-49.1922	-38.8689	-36.8943	-9.1238	-50	1.0145	1.0197	0.9357	1.0129	1.0196	1.02
	12	4.6772	0.4115	1.8076	2.3221	3.1421	1.2361	221.326	0.9746	1.003	0.3616				2	473.9	2	4.4739	0	265.939	710.108	-19.9716	-26.5887	-10.0511	-39.6937	-9.2058	-50	0.9601	1.0024	1.0095	1.0148	1.0186	1.02
	13	4.5573	0.2641	1.7281	2.2998	3.0768	1.1926	208.653	0.9748	1.0028	0.3442				2	519.878	1.9996	4.5195	392.428	0	653.115	-9.9623	-49.7917	-11.3799	-44.6013	-9.1417	-50	1.0104	1.0199	0.9979	1.0176	1.0194	1.02
	14	4.728	0.2605	1.7226	2.2603	2.9808	1.1952	200.009	0.9765	1.0032	0.3236				2	505.774	2	4.5058	507.449	0	632.586	-9.7347	-37.312	-19.8929	-48.8316	-9.2237	-49.934	1.0127	1.0132	0.9603	1.0195	1.0184	1.02
	15	4.4237	0.2232	1.6197	2.3307	2.9446	1.1542	192.304	0.9747	1.0031	0.3099				1.9913	640.286	2	4.6316	0	139.089	625.054	-12.0636	-48.848	-10.3424	-50	-9.3582	-50	0.9929	1.0195	1.0067	1.02	1.0169	1.02
	16	4.8517	0.1757	1.5938	2.2441	2.9589	1.1824	194.193	0.9774	1.0027	0.3085				2	509.288	1.9997	4.509	501.805	0	590.427	-9.8214	-36.7139	-39.9729	-47.5938	-9.6174	-44.7855	1.0118	1.0128	0.935	1.019	1.014	1.0177
	17	4.6777	0.309	1.7522	2.3121	3.0991	1.215	214.629	0.9742	1.0028	0.3596				2	502.325	1.9999	4.5022	508.79	0	678.559	-9.8925	-49.185	-29.0156	-47.4908	-9.8326	-48.3705	1.0111	1.0197	0.9445	1.0189	1.0117	1.0193
	18	4.7009	0.3969	1.933	2.3707	3.2094	1.2611	235.858	0.9736	1.0032	0.3894				2	443.564	2	4.4436	611.667	0	752.792	-9.7627	-48.5159	-40	-50	-10.1124	-50	1.0124	1.0194	0.935	1.02	1.0089	1.02
	19	3.125	0.99	2.2372	2.5391	2.8923	1.1784	242.856	0.9698	1.0032	0.4699				2	422.368	1.997	4.4193	490.235	147.741	791.958	-10.1116	-47.8117	-10.8552	-35.5832	-10.4418	-39.9206	1.0089	1.0191	1.0021	1.0119	1.0058	1.015
	20	0	0	0	2.5675	3.5961	0.6164	259.88	0.9736	1	0.4802				1.9921	424.108	1.9959	4.4121	530.101	124.488	802.047	-10.1473	-50	-11.144	-50	-11.0472	-50	1.0085	1.02	0.9997	1.02	1.0005	1.02
	21	0	0	0	2.5309	3.5267	0.6058	245.585	0.9741	1	0.4551				2	461.387	2	4.4614	513.144	109	765.761	-10.1743	-49.1084	-11.1539	-50	-11.041	-46.1548	1.0083	1.0196	0.9997	1.02	1.0006	1.0183
	22	0	0	0	2.4521	3.4379	0.589	228.053	0.9747	1	0.431				2	485.784	2	4.4858	592.896	0	707.186	-9.9821	-43.9676	-34.0172	-30.3414	-11.0782	-49.5561	1.0102	1.0173	0.9394	1.007	1.0003	1.0198
	23	0	0	0	2.3689	3.2652	0.5634	199.311	0.9771	1.0003	0.3656				2	542.092	2	4.5421	503.045	0	613.517	-10.1741	-48.8601	-38.9344	-25	-11.1474	-49.6791	1.0083	1.0195	0.9357	1	0.9997	1.0199
	24	0	0	0	2.2275	3.0047	0.5232	164.57	0.9787	1.0012	0.3112				2	614.944	2	4.6149	390.141	0	482.922	-10.406	-29.9713	-40	-25	-11.2505	-28.5607	1.0061	1.0066	0.935	1	0.9989	1.005
																													all voltage order correct
																						inv1		inv2		inv3		inv1		inv2		inv3
scenario	hour	PV1 (Bus 2)	PV2 (Bus 19)	PV3 (Bus 23)	WT1 (Bus 11)	WT2 (Bus 28)	HC (MW)	ploss (kW)	Vmin	Vmax	VDI		Min bus	Max bus	CS1 (Bus 6)	CS2 (Bus 16)	CS3 (Bus 26)	EVHC(MW)	Qinv1	Qinv2	Qinv3	m1	m2	m1	m2	m1	m2	v2	v3	v2	v3	v2	v3
10	1	0	0	0	1.9916	2.2368	0.4228	100.216	0.9842	1.005	0.198				2	798.172	2	4.7982	152.847	0	159.913	-10.8437	-31.4208	-28.2897	-50	-11.2691	-25.5952	1.0022	1.0082	0.9453	1.02	0.9987	1.0009
	2	0	0	0	1.9892	2.1772	0.4166	97.8795	0.9844	1.0051	0.1954				2	807.616	2	4.8076	101.328	63.058	149.786	-10.959	-49.0307	-11.0446	-26.8711	-11.2665	-25	1.0012	1.0196	1.0005	1.0028	0.9988	1
	3	0	0	0	1.9636	2.1085	0.4072	92.7532	0.985	1.0056	0.1932				2	833.431	2	4.8334	152.459	54.8399	0	-10.8325	-49.4296	-11.0506	-33.0983	-20	-36.2236	1.0023	1.0198	1.0005	1.0098	0.96	1.0124
	4	0	0	0	1.9482	2.0744	0.4023	89.6124	0.9859	1.0064	0.1878				2	845.186	2	4.8452	0	72.1748	94.731	-17.6246	-42.6875	-11.0119	-31.9317	-11.2895	-49.459	0.9667	1.0166	1.0008	1.0087	0.9986	1.0198
	5	0	0	0	2.014	2.3639	0.4378	106.424	0.9842	1.005	0.2011				2	771.523	2	4.7715	148.247	72.5179	200.935	-10.8784	-38.6071	-11.0482	-49.9609	-11.3052	-47.9275	1.0019	1.0141	1.0005	1.02	0.9985	1.0191
	6	0	0	0	2.0504	2.5963	0.4647	120.3	0.9829	1.0042	0.2189				2	729.227	2	4.7292	170.842	77.9475	296.539	-10.8277	-45.3543	-11.0608	-32.3795	-11.1589	-50	1.0024	1.018	1.0004	1.0091	0.9996	1.02
	7	0.075	0.075	0.075	2.0946	2.7101	0.503	129.898	0.9818	1.0036	0.234				2	706.543	2	4.7065	0	143.354	351.918	-20	-33.0722	-10.9138	-30.3724	-11.0801	-48.4856	0.96	1.0098	1.0016	1.0071	1.0003	1.0194
	8	3.1243	0.3801	1.0788	1.939	2.395	0.8917	117.65	0.9813	1.0029	0.1933				2	733.249	2	4.7332	134.292	0	249.792	-10.8007	-50	-40	-34.8259	-10.8205	-28.0979	1.0026	1.02	0.935	1.0113	1.0024	1.0044
	9	4.2202	0.0561	1.0594	1.9882	2.3874	0.9711	122.929	0.9819	1.0037	0.193				2	728.284	2	4.7283	0	0	286.738	-16.5986	-31.2033	-39.696	-42.0425	-10.0818	-48.4496	0.9702	1.008	0.9352	1.0162	1.0092	1.0194
	10	4.3604	0.0006	0.9697	1.91	2.2768	0.9518	113.084	0.9825	1.0037	0.1818				2	752.348	1.9984	4.7507	169.713	0	179.902	-10.4778	-48.5712	-40	-29.2556	-9.9692	-48.8844	1.0054	1.0194	0.935	1.0058	1.0103	1.0195
	11	4.7869	0	1.3984	2.2544	2.9932	1.1433	201.621	0.976	1.0018	0.3624				2	473.791	2	4.4738	235.971	0	179.902	-10.4474	-41.6536	-40	-28.5622	-15.5691	-25	1.0057	1.016	0.935	1.005	0.9742	1
	12	4.7425	0.2291	1.7112	2.21	2.9451	1.1838	194.865	0.9767	1.0023	0.3119				2	531.873	2	4.5319	857.577	120.661	0	-9.0942	-50	-10.5499	-50	-19.8261	-25.0076	1.02	1.02	1.0048	1.02	0.9604	1
	13	4.5604	0.2582	1.5762	2.1946	2.896	1.1485	181.757	0.977	1.0031	0.2907				2	569.053	2	4.5691	439.457	0	538.339	-9.9575	-50	-40	-45.8878	-9.6887	-43.776	1.0104	1.02	0.935	1.0182	1.0132	1.0172
	14	4.6784	0.0899	1.4992	2.0721	2.7955	1.1135	167.385	0.9795	1.003	0.2679				2	514.301	2	4.5143	537.967	0	481.413	-9.7744	-50	-25.9377	-40.9412	-9.9092	-41.1044	1.0123	1.02	0.9486	1.0156	1.0109	1.0157
	15	4.5039	0.1982	1.4192	2.1006	2.7307	1.0953	159.075	0.9788	1.0031	0.2485				2	618.754	2	4.6188	0	0	482.967	-19.9969	-34.8768	-40	-50	-9.9934	-50	0.96	1.0113	0.935	1.02	1.0101	1.02
	16	4.4584	0.2605	1.4504	2.1034	2.7803	1.1053	163.385	0.9788	1.0031	0.2537				2	592.869	1.9999	4.5928	362.96	0	478.849	-10.2137	-32.689	-12.5571	-48.3601	-10.1144	-49.3129	1.0079	1.0094	0.9896	1.0193	1.0089	1.0197
	17	4.3507	0.368	1.6078	2.253	2.9386	1.1518	189.431	0.976	1.0029	0.3092				2	573.413	2	4.5734	362.96	0	581.212	-15.8575	-25	-11.2119	-50	-10.3363	-41.0447	0.9731	1	0.9992	1.02	1.0067	1.0156
	18	2.25	1.1311	1.9236	2.3053	3.002	1.0612	203.327	0.9761	1.0031	0.3447				2	481.74	2	4.4817	385.498	190.186	631.997	-10.358	-50	-10.7843	-36.727	-10.7586	-50	1.0065	1.02	1.0027	1.0128	1.0029	1.02
	19	0.2082	0.2083	0.2083	2.5413	2.7376	0.5904	208.943	0.9726	1	0.4881				1.762	481.831	1.6328	3.8767	513.387	93.1672	742.256	-10.1622	-44.7406	-11.1773	-34.9158	-11.0447	-47.8058	1.0084	1.0176	0.9995	1.0114	1.0005	1.0191
	20	0	0	0	2.4581	3.433	0.5891	228.145	0.9748	1	0.4301				1.9998	486.149	2	4.4859	486.654	105.176	698.963	-10.2343	-32.6143	-11.1499	-49.8938	-11.1138	-39.9419	1.0077	1.0093	0.9997	1.02	1	1.015
	21	0	0	0	2.4028	3.3401	0.5743	211.888	0.9761	1	0.3951				2	510.869	2	4.5109	536.189	87.3653	650.295	-10.0991	-35.1574	-11.1778	-40.6787	-11.1246	-49.8432	1.009	1.0116	0.9995	1.0154	0.9999	1.0199
	22	0	0	0	2.3699	3.2669	0.5637	199.393	0.9771	1.0003	0.3655				2	543.818	2	4.5438	515.713	0	612.595	-10.1454	-42.1923	-40	-37.3396	-11.1355	-49.9461	1.0086	1.0163	0.935	1.0132	0.9998	1.02
	23	0	0	0	2.231	3.0042	0.5235	164.688	0.9786	1.0012	0.3117				2	618.452	2	4.6185	407.552	0	484.003	-10.355	-49.2187	-40	-50	-11.2199	-36.0315	1.0066	1.0197	0.935	1.02	0.9991	1.0122
	24	0	0	0	2.0897	2.6468	0.4736	126.373	0.9821	1.0038	0.2332				2	719.401	2	4.7194	288.034	23.5213	312.684	-10.5768	-49.7805	-11.1957	-48.2994	-11.2003	-50	1.0045	1.0199	0.9993	1.0193	0.9993	1.02
																		4.61728
																													all voltage order correct
